# Supplementary material for: Genome-wide association analysis unveils novel QTLs for seminal root system architecture traits in Ethiopian durum wheat
Source: BMC Genomics. 2021 Jan 6;22:20. doi: 10.1186/s12864-020-07320-4 (PMC7789649; doi:10.1186/s12864-020-07320-4)
Supplement: Supplementary file 1 — Additional file 1: Table S1. Accession names and types, cultivated areas, seed sources and population structure of 192 Ethiopian durum wheat accessions. [file 12864_2020_7320_MOESM1_ESM.xlsx]

## Sheet: Sheet1
Table S1. Accession names and types, cultivated areas, seed sources and population structure of 192 Ethiopian durum wheat accessions.
ID	Accesssion name	Accession type	Cultivated area/ Released Institute	Seed_source	Year of released	Group	STRUCTURE-inferred sub-groups
							S1	S2	S3
EP001	WC-1no.4	Landrace	Wollo	DZARC	-	1	0.833	0.017	0.151
EP002	WC-1no.59	Landrace	Wollo	DZARC	-	1	0.839	0.016	0.145
EP003	WC-2no.85	Landrace	Wollo	DZARC	-	3	0.288	0.051	0.661
EP004	WC-4no.2	Landrace	Wollo	DZARC	-	1	0.992	0.006	0.002
EP005	WC-10no.75	Landrace	Wollo	DZARC	-	3	0.028	0.041	0.931
EP006	DW-K-Ino.24	Landrace	DZARC(Debre Zeit)	DZARC	-	3	0.156	0.016	0.829
EP007	DW-K-Ino.96	Landrace	DZARC(Debre Zeit)	DZARC	-	1	0.931	0.001	0.068
EP008	DW-K-Ino.131	Landrace	DZARC(Debre Zeit)	DZARC	-	1	0.979	0	0.021
EP009	DW-K-Ino.136	Landrace	DZARC(Debre Zeit)	DZARC	-	3	0.122	0.001	0.877
EP010	DW-A-Ino.71	Landrace	Akaki	DZARC	-	3	0.196	0.001	0.804
EP011	DW-A-Ino.80	Landrace	Akaki	DZARC	-	3	0.165	0.001	0.834
EP012	DW-A-Ino.130	Landrace	Akaki	DZARC	-	3	0.006	0.012	0.982
EP013	DW-A-4no.17	Landrace	Akaki	DZARC	-	3	0.001	0	0.999
EP014	DW-A-4no.36	Landrace	Akaki	DZARC	-	3	0.125	0.001	0.874
EP015	DW-B-3no.28	Landrace	Gojjam(Bichena)	DZARC	-	3	0.003	0.005	0.992
EP016	DW-B-3no.40	Landrace	Gojjam(Bichena)	DZARC	-	3	0.042	0.001	0.957
EP017	DW-A-3no.73	Landrace	Akaki	DZARC	-	3	0.001	0	0.999
EP018	CD-no.32	Landrace	USA	DZARC	-	3	0.132	0	0.867
EP019	CD-1no.65	Landrace	USA	DZARC	-	3	0.098	0.007	0.896
EP020	CD-1no.89	Landrace	USA	DZARC	-	3	0.278	0.001	0.721
EP021	DW-B1no.34	Landrace	Gojjam(Bichena)	DZARC	-	3	0.143	0.04	0.816
EP022	DW-B1no.98	Landrace	Gojjam(Bichena)	DZARC	-	1	0.51	0.03	0.46
EP023	Gojam-23no.39	Landrace	Gojjam	DZARC	-	1	0.675	0.055	0.269
EP024	Gojam-24no.23	Landrace	Gojjam	DZARC	-	1	0.909	0.001	0.09
EP025	Gojam-24no.33	Landrace	Gojjam	DZARC	-	1	0.9	0	0.099
EP026	Tigray-8no.7	Landrace	Tigray	DZARC	-	1	0.985	0.001	0.015
EP028	Tigray-8no.1	Landrace	Tigray	DZARC	-	1	0.98	0.002	0.018
EP029	Shoa-28no.15	Landrace	Shewa	DZARC	-	1	0.976	0.001	0.023
EP030	Shoa-28no.17	Landrace	Shewa	DZARC	-	1	0.862	0	0.137
EP031	Shoa-28no.22	Landrace	Shewa	DZARC	-	1	0.99	0.002	0.008
EP032	WC-1no.109	Landrace	Wollo	DZARC	-	3	0.059	0	0.94
EP033	WC-2no.1	Landrace	Wollo	DZARC	-	3	0.167	0.001	0.832
EP034	WC-2no.12	Landrace	Wollo	DZARC	-	1	0.616	0.068	0.316
EP036	WC-2no.41	Landrace	Wollo	DZARC	-	3	0.247	0.001	0.753
EP037	WC-2no.47	Landrace	Wollo	DZARC	-	1	0.597	0.074	0.329
EP038	WC-2no.58	Landrace	Wollo	DZARC	-	3	0.295	0.04	0.665
EP039	WC-2no.80	Landrace	Wollo	DZARC	-	3	0.286	0.04	0.674
EP041	WC-2no.100	Landrace	Wollo	DZARC	-	1	0.603	0.066	0.33
EP042	WC-4no.78	Landrace	Wollo	DZARC	-	1	0.614	0.074	0.311
EP043	WC-4no.85	Landrace	Wollo	DZARC	-	3	0.443	0.012	0.545
EP044	WC-4no.101	Landrace	Wollo	DZARC	-	3	0.31	0.014	0.676
EP045	WC-5no.99	Landrace	Wollo	DZARC	-	3	0.004	0.016	0.98
EP046	WC-6no.50	Landrace	Wollo	DZARC	-	3	0.378	0.013	0.609
EP047	WC-8no.57	Landrace	Wollo	DZARC	-	3	0.37	0.004	0.626
EP048	WC-9no.104	Landrace	Wollo	DZARC	-	1	0.998	0	0.001
EP049	WC-12no.28	Landrace	Wollo	DZARC	-	3	0.115	0.079	0.806
EP050	WC-12no.36	Landrace	Wollo	DZARC	-	3	0.21	0.002	0.787
EP051	WC-12no.40	Landrace	Wollo	DZARC	-	3	0.203	0.002	0.795
EP052	WC-12no.53	Landrace	Wollo	DZARC	-	3	0.124	0.002	0.874
EP053	WC-12no.70	Landrace	Wollo	DZARC	-	3	0.097	0.001	0.902
EP054	WC-14no.24	Landrace	Wollo	DZARC	-	3	0.104	0.001	0.895
EP055	WC-14no.29	Landrace	Wollo	DZARC	-	3	0.137	0.001	0.862
EP056	WC-14no.53	Landrace	Wollo	DZARC	-	3	0.072	0.089	0.838
EP057	WC-14no.61	Landrace	Wollo	DZARC	-	3	0.241	0.001	0.759
EP058	WC-14no.72	Landrace	Wollo	DZARC	-	3	0.371	0.002	0.627
EP059	WC-15no.105	Landrace	Wollo	DZARC	-	3	0.175	0.001	0.824
EP060	WC-16no.57	Landrace	Wollo	DZARC	-	3	0.21	0.001	0.789
EP061	WC-16no.88	Landrace	Wollo	DZARC	-	3	0.031	0.002	0.967
EP062	DW-K-Ino.39	Landrace	DZARC(Debre Zeit)	DZARC	-	1	0.76	0	0.239
EP063	DW-K-Ino.42	Landrace	DZARC(Debre Zeit)	DZARC	-	1	0.735	0	0.265
EP064	DW-K-Ino.52	Landrace	DZARC(Debre Zeit)	DZARC	-	1	0.749	0	0.251
EP065	DW-K-Ino.63	Landrace	DZARC(Debre Zeit)	DZARC	-	1	0.749	0	0.25
EP066	DW-K-Ino.67	Landrace	DZARC(Debre Zeit)	DZARC	-	1	0.751	0	0.249
EP067	DW-K-Ino.128	Landrace	DZARC(Debre Zeit)	DZARC	-	1	0.735	0	0.265
EP068	DW-A-Ino.27	Landrace	Akaki	DZARC	-	3	0.161	0.001	0.839
EP069	DW-A-Ino.33	Landrace	Akaki	DZARC	-	3	0.156	0	0.843
EP070	DW-A-Ino.48	Landrace	Akaki	DZARC	-	3	0.156	0.001	0.844
EP071	DW-A-Ino.52	Landrace	Akaki	DZARC	-	3	0.164	0.001	0.836
EP072	DW-A-Ino.57	Landrace	Akaki	DZARC	-	3	0.153	0	0.846
EP074	DW-A-Ino.1	Landrace	Akaki	DZARC	-	3	0.317	0.039	0.644
EP075	DW-A-Ino.19	Landrace	Akaki	DZARC	-	3	0.002	0.031	0.967
EP076	DW-A-Ino.21	Landrace	Akaki	DZARC	-	1	0.453	0.38	0.167
EP077	DW-A-Ino.50	Landrace	Akaki	DZARC	-	3	0.265	0.067	0.668
EP078	DW-B-3no.22	Landrace	Gojjam(Bichena)	DZARC	-	3	0.323	0.034	0.643
EP079	DW-B-3no.24	Landrace	Gojjam(Bichena)	DZARC	-	3	0.001	0.001	0.998
EP080	DW-B-3no.30	Landrace	Gojjam(Bichena)	DZARC	-	3	0.001	0.001	0.998
EP081	DW-B-3no.32	Landrace	Gojjam(Bichena)	DZARC	-	3	0.001	0.001	0.998
EP082	DW-A-3no.38	Landrace	Akaki	DZARC	-	3	0.004	0.02	0.976
EP083	DW-A-3no.40	Landrace	Akaki	DZARC	-	3	0.298	0.022	0.68
EP084	DW-A-3no.50	Landrace	Akaki	DZARC	-	3	0.139	0.001	0.86
EP085	DW-A-3no.58	Landrace	Akaki	DZARC	-	3	0.001	0	0.999
EP086	DW-A-3no.60	Landrace	Akaki	DZARC	-	3	0.098	0.001	0.902
EP087	CD-1no.10	Landrace	USA	DZARC	-	3	0.184	0	0.815
EP088	CD-1no.14	Landrace	USA	DZARC	-	3	0.162	0.001	0.837
EP089	CD-1no.25	Landrace	USA	DZARC	-	3	0.323	0	0.676
EP090	CD-1no.36	Landrace	USA	DZARC	-	3	0.323	0	0.677
EP091	CD-1no.39	Landrace	USA	DZARC	-	3	0.316	0	0.684
EP092	CD-1no.55	Landrace	USA	DZARC	-	3	0.319	0	0.681
EP093	CD-1no.58	Landrace	USA	DZARC	-	3	0.235	0	0.764
EP094	CD-1no.61	Landrace	USA	DZARC	-	3	0.144	0.003	0.854
EP095	Gonder-19-no.33	Landrace	Gondar	DZARC	-	3	0.379	0.001	0.62
EP096	CD-1no.79	Landrace	USA	DZARC	-	3	0.125	0.001	0.875
EP097	DW-K2no.40	Landrace	DZARC(Debre Zeit)	DZARC	-	1	0.757	0	0.243
EP098	DW-K2no.47	Landrace	DZARC(Debre Zeit)	DZARC	-	1	0.762	0	0.237
EP099	DW-K2no.60	Landrace	DZARC(Debre Zeit)	DZARC	-	1	0.742	0	0.258
EP100	Gojam-23no.3	Landrace	Gojjam	DZARC	-	1	0.755	0.024	0.221
EP101	Gojjam-24no.31	Landrace	Gojjam	DZARC	-	2	0	0.999	0
EP102	Selam	Cultivar	DZARC(Debre Zeit)	DZARC	2004	1	0.902	0	0.098
EP103	Asassa	Cultivar	DZARC(Debre Zeit)	DZARC	1997	2	0.042	0.956	0.002
EP104	Megenagna	Cultivar	DZARC(Debre Zeit)	DZARC	2004	2	0	0.999	0
EP105	Werer	Cultivar	DZARC(Debre Zeit)	DZARC	2009	2	0.001	0.999	0
EP106	Mettaya	Cultivar	DZARC(Debre Zeit)	DZARC	2004	2	0.001	0.998	0.001
EP107	Ejersa	Cultivar	SARC(Bale)	SARC	2005	2	0.001	0.998	0.001
EP108	Flakit	Cultivar	DZARC(Debre Zeit)	DZARC	2007	2	0	0.999	0.001
EP109	Ude	Cultivar	DZARC(Debre Zeit)	DZARC	2002	2	0.029	0.963	0.008
EP110	Malefia	Cultivar	DZARC(Debre Zeit)	DZARC	2005	2	0.113	0.845	0.041
EP111	Quamy	Cultivar	DZARC(Debre Zeit)	DZARC	1996	2	0.015	0.983	0.002
EP112	Mossobo	Cultivar	DZARC(Debre Zeit)	DZARC	2004	2	0	0.999	0
EP113	Ginchi	Cultivar	DZARC(Debre Zeit)	DZARC	2000	2	0.001	0.999	0.001
EP114	Toltu	Cultivar	SARC(Bale)	SARC	2010	2	0.001	0.999	0
EP115	Yerer	Cultivar	DZARC(Debre Zeit)	DZARC	2004	2	0.026	0.946	0.028
EP116	Obsa	Cultivar	SARC(Bale)	SARC	2006	2	0.001	0.999	0
EP117	Bichena	Cultivar	DZARC(Debre Zeit)	DZARC	1995	2	0	0.999	0
EP118	Leliso	Cultivar	SARC(Bale)	SARC	2002	2	0.001	0.999	0.001
EP119	Denbi	Cultivar	DZARC(Debre Zeit)	DZARC	2009	2	0.001	0.999	0
EP120	Tate	Cultivar	SARC(Bale)	SARC	2009	2	0	0.999	0
EP121	Hitosa	Cultivar	DZARC(Debre Zeit)	DZARC	2009	2	0	0.999	0
EP122	Bakalcha	Cultivar	SARC(Bale)	SARC	2005	2	0.003	0.996	0.001
EP123	Kilinto	Cultivar	DZARC(Debre Zeit)	DZARC	1994	2	0.001	0.999	0
EP124	Oda	Cultivar	SARC(Bale)	SARC	2004	2	0.012	0.987	0.002
EP125	Kokate	Cultivar	DZARC(Debre Zeit)	DZARC	2005	2	0.001	0.998	0.001
EP126	Ilani	Cultivar	SARC(Bale)	SARC	2004	2	0.116	0.883	0.001
EP127	2000/01population69-47FRno.75	Landrace	SARC(Bale)	SARC	-	1	0.999	0	0.001
EP128	2000/01population69-47FRno.83	Landrace	SARC(Bale)	SARC	-	1	0.998	0	0.001
EP129	2000/01population69-47FRno.93	Landrace	SARC(Bale)	SARC	-	1	0.999	0	0.001
EP130	2000/01population69-47FRno.95	Landrace	SARC(Bale)	SARC	-	1	0.997	0.001	0.002
EP131	2000/01population69-47FRno.99	Landrace	SARC(Bale)	SARC	-	1	0.998	0	0.001
EP132	2000/01population69-47FRno.101	Landrace	SARC(Bale)	SARC	-	1	0.999	0	0.001
EP133	2000/01population69-47FRno.102	Landrace	SARC(Bale)	SARC	-	1	0.999	0	0.001
EP134	2000/01population69-47FRno.103	Landrace	SARC(Bale)	SARC	-	1	0.986	0.001	0.013
EP135	2000/01populationFRno.11	Landrace	SARC(Bale)	SARC	-	1	0.999	0.001	0.001
EP136	2000/01populationFRno.16	Landrace	SARC(Bale)	SARC	-	1	0.998	0.001	0.001
EP137	2000/01populationFRno.29	Landrace	SARC(Bale)	SARC	-	1	0.999	0.001	0.001
EP138	2000/01populationFRno.30	Landrace	SARC(Bale)	SARC	-	1	0.987	0.001	0.012
EP139	2000/01populationFRno.40	Landrace	SARC(Bale)	SARC	-	1	0.979	0.001	0.02
EP140	2000/01populationFRno.43	Landrace	SARC(Bale)	SARC	-	1	0.998	0.001	0.001
EP141	2000/01populationFRno.45	Landrace	SARC(Bale)	SARC	-	1	0.987	0.001	0.012
EP142	2000/01populationFRno.85	Landrace	SARC(Bale)	SARC	-	1	0.999	0	0.001
EP143	2000/01populationFRno.87	Landrace	SARC(Bale)	SARC	-	1	0.999	0.001	0.001
EP144	2000/01populationFRno.88	Landrace	SARC(Bale)	SARC	-	1	0.996	0	0.004
EP145	2000/01population75-51FRno.92	Landrace	SARC(Bale)	SARC	-	1	0.999	0.001	0.001
EP146	2000/01population75-51FRno.15	Landrace	SARC(Bale)	SARC	-	1	0.997	0.003	0.001
EP147	2000/01population75-51FRno.23	Landrace	SARC(Bale)	SARC	-	1	0.999	0.001	0.001
EP149	2000/01population75-51FRno.41	Landrace	SARC(Bale)	SARC	-	1	0.999	0.001	0.001
EP150	2000/01population75-51FRno.51	Landrace	SARC(Bale)	SARC	-	1	0.999	0.001	0.001
EP151	2000/01population75-51FRno.57	Landrace	SARC(Bale)	SARC	-	1	0.999	0.001	0.001
EP152	2000/01population90FRno.59	Landrace	SARC(Bale)	SARC	-	1	0.999	0.001	0.001
EP153	2000/01population75-51FRno.92	Landrace	SARC(Bale)	SARC	-	1	0.884	0.001	0.116
EP154	2000/01population37-30BDIno.7	Landrace	SARC(Bale)	SARC	-	2	0.085	0.91	0.005
EP155	2000/01population37-30BDIno.10	Landrace	SARC(Bale)	SARC	-	1	0.999	0.001	0.001
EP156	2000/01population37-30BDIno.12	Landrace	SARC(Bale)	SARC	-	1	0.795	0.001	0.204
EP157	2000/01population37-30BDIno.20	Landrace	SARC(Bale)	SARC	-	1	0.999	0	0.001
EP158	2000/01population37-30BDIno.26	Landrace	SARC(Bale)	SARC	-	1	0.999	0	0.001
EP159	2000/01population37-30BDIno.36	Landrace	SARC(Bale)	SARC	-	3	0.082	0.019	0.898
EP160	2000/01population37-30BDIno.51	Landrace	SARC(Bale)	SARC	-	1	0.999	0	0.001
EP162	2000/01population37-30BDIno.55	Landrace	SARC(Bale)	SARC	-	3	0.083	0.02	0.897
EP163	2000/01population37-30BDIno.63	Landrace	SARC(Bale)	SARC	-	1	0.745	0.001	0.254
EP164	2000/01population37-30BDIno.105	Landrace	SARC(Bale)	SARC	-	1	0.999	0	0
EP165	2000/01population14no.3	Landrace	SARC(Bale)	SARC	-	1	0.999	0	0
EP166	2000/01population14no.5	Landrace	SARC(Bale)	SARC	-	1	0.751	0.007	0.242
EP167	2000/01population14no.10	Landrace	SARC(Bale)	SARC	-	3	0.099	0.021	0.88
EP168	2000/01population14no.13	Landrace	SARC(Bale)	SARC	-	1	0.999	0	0
EP169	2000/01population14no.36	Landrace	SARC(Bale)	SARC	-	1	0.999	0	0
EP170	2000/01population14no.45	Landrace	SARC(Bale)	SARC	-	1	0.999	0	0
EP171	2000/01population14no.55	Landrace	SARC(Bale)	SARC	-	1	0.999	0	0.001
EP172	2000/01population14no.60	Landrace	SARC(Bale)	SARC	-	1	0.999	0	0
EP173	2000/01population14no.81	Landrace	SARC(Bale)	SARC	-	1	0.999	0	0.001
EP174	2000/01population14no.94	Landrace	SARC(Bale)	SARC	-	2	0.001	0.999	0.001
EP175	2000/01population14no.106	Landrace	SARC(Bale)	SARC	-	3	0.001	0	0.999
EP176	2000/01population25-23BDIno.1	Landrace	SARC(Bale)	SARC	-	3	0.001	0	0.999
EP179	2000/01population25-23BDIno.18	Landrace	SARC(Bale)	SARC	-	3	0.001	0	0.999
EP180	2000/01population25-23BDIno.22	Landrace	SARC(Bale)	SARC	-	3	0.001	0	0.999
EP181	2000/01population25-23BDIno.24	Landrace	SARC(Bale)	SARC	-	3	0.001	0	0.999
EP182	2000/01population25-23BDIno.27	Landrace	SARC(Bale)	SARC	-	3	0.001	0	0.999
EP183	2000/01population25-23BDIno.29	Landrace	SARC(Bale)	SARC	-	3	0.001	0	0.999
EP184	2000/01population25-23BDIno.35	Landrace	SARC(Bale)	SARC	-	3	0.001	0	0.999
EP185	2000/01population25-23BDIno.42	Landrace	SARC(Bale)	SARC	-	3	0.001	0	0.999
EP186	2000/01population25-23BDIno.45	Landrace	SARC(Bale)	SARC	-	3	0.001	0	0.999
EP187	2000/01population25-23BDIno.48	Landrace	SARC(Bale)	SARC	-	3	0.001	0	0.999
EP188	2000/01population25-23BDIno.50	Landrace	SARC(Bale)	SARC	-	3	0.001	0	0.999
EP189	2000/01population25-23BDIno.57	Landrace	SARC(Bale)	SARC	-	3	0.001	0	0.999
EP190	2000/01population25-23BDIno.60	Landrace	SARC(Bale)	SARC	-	3	0.001	0	0.999
EP191	2000/01population25-23BDIno.64	Landrace	SARC(Bale)	SARC	-	3	0.001	0	0.999
EP192	2000/01population25-23BDIno.68	Landrace	SARC(Bale)	SARC	-	3	0.001	0	0.999
EP193	2000/01population25-23BDIno.72	Landrace	SARC(Bale)	SARC	-	3	0.001	0	0.999
EP194	2000/01population25-23BDIno.80	Landrace	SARC(Bale)	SARC	-	3	0.001	0	0.999
EP195	2000/01population25-23BDIno.83	Landrace	SARC(Bale)	SARC	-	3	0.001	0	0.999
EP196	2000/01population25-23BDIno.90	Landrace	SARC(Bale)	SARC	-	3	0.001	0	0.999
EP197	2000/01population25-23BDIno.93	Landrace	SARC(Bale)	SARC	-	3	0.001	0	0.999
EP198	2000/01population25-23BDIno.105	Landrace	SARC(Bale)	SARC	-	1	0.909	0.001	0.09
EP199	2000/02population82no.4	Landrace	SARC(Bale)	SARC	-	1	0.995	0	0.005
EP200	2000/02population82no.5	Landrace	SARC(Bale)	SARC	-	1	0.997	0	0.002
	DZARC=Debre Zeit Agricultural Research Center; SARC=Sinana Agricultural Research Center; S1=sub-group 1; S2=sub-group 2; S3=sub-group 3
