# Supplementary material for: Genome-wide association analysis unveils novel QTLs for seminal root system architecture traits in Ethiopian durum wheat
Source: BMC Genomics. 2021 Jan 6;22:20. doi: 10.1186/s12864-020-07320-4 (PMC7789649; doi:10.1186/s12864-020-07320-4)
Supplement: Supplementary file 2 — Additional file 2: Table S2. Phenotypic mean values of RSA traits measured for 12-day-old seedlings in Ethiopian durum wheat accessions. [file 12864_2020_7320_MOESM2_ESM.xlsx]

## Sheet: Sheet2
Table S2. Phenotypic mean values of root system architecture (RSA) traits measured for 12-day-old seedlings in Ethiopian durum wheat accessions.
ID	iTGW	TRL	ARL	RGA	TRN	RDW	IRW	SDW	RSR	RT6
EP001	41.03	110.238	23.3254	120.278	4.68133	46.4409	9.92045	61.1175	73.1885	0
EP002	41.83	105.988	22.067	89.5391	4.80168	45.2157	9.41664	48.9592	86.8368	0.33
EP003	36.8	128.812	24.5407	76.3992	5.31614	47.3456	8.90601	50.195	91.7496	0.5
EP004	45.18	180.014	29.7534	89.8726	6.01174	70.2976	11.6934	80.9245	86.461	1
EP005	47.65	121.519	24.0185	115.039	5.0573	51.4007	10.1637	56.5926	92.2649	0.27
EP006	41.03	147.488	30.5263	108.416	4.85609	65.1732	13.4209	80.6257	81.1493	0.2
EP007	50.63	134.601	30.3042	122.604	4.4209	64.5762	14.607	77.3081	84.0886	0
EP008	53.08	127.292	24.9277	95.4095	5.13055	60.9501	11.8798	69.4475	88.4967	0.2
EP009	40.97	131.998	25.0592	120.662	5.27989	53.0192	10.0417	78.9468	72.8681	0.37
EP010	41.93	147.918	31.7023	60.4027	4.72476	65.6087	13.8861	90.5104	78.0372	0.17
EP011	45.93	153.344	30.6474	45.7646	4.93473	61.6691	12.497	73.7655	81.171	0.25
EP012	35.12	112.935	22.8659	121.518	4.76506	38.9793	8.18023	52.6615	70.698	0.25
EP013	42.83	141.369	27.0343	115.103	5.24295	53.6606	10.2348	59.4209	88.545	0.27
EP014	37.18	142.538	25.042	47.8191	5.72348	54.7098	9.55883	63.4725	85.6783	0.67
EP015	41.68	137.14	27.0913	75.9188	5.02959	57.0947	11.3517	61.9732	90.5303	0.2
EP016	39.8	153.375	26.7163	106.395	5.73567	70.6467	12.3171	73.3242	94.7059	0.63
EP017	38.07	132.267	25.6376	93.6703	5.15423	58.5762	11.3647	64.9747	91.2219	0.37
EP018	39.68	113.035	21.3113	119.079	5.31645	44.3025	8.33308	53.4095	84.5196	0.43
EP019	44.58	120.031	24.8592	51.6284	4.91322	46.3525	9.43424	62.2801	83.4348	0.27
EP020	40.33	144.651	27.4023	76.6361	5.29143	52.2754	9.87925	60.177	94.3706	0.43
EP021	29.55	130.795	24.4763	81.5754	5.20136	56.5917	10.8802	52.3939	104.633	0.5
EP022	38.33	114.488	21.6337	87.8724	5.40168	42.5491	7.877	44.9592	88.1035	0.43
EP023	38.22	111.384	23.9344	103.294	4.64595	52.5135	11.3031	62.4796	83.3267	0.17
EP024	48.73	120.314	22.8767	102.563	5.1784	58.9642	11.3866	69.2579	84.661	0.37
EP025	47.37	115.142	23.7592	106.925	4.87862	46.2873	9.48778	50.2569	91.7345	0.33
EP026	42.27	66.2552	16.581	96.3996	4.0957	38.7691	9.46579	44.1138	85.413	0
EP028	41.45	88.5249	24.3277	103.076	3.66389	38.9501	10.6308	46.1142	85.0301	0
EP029	53.67	141.031	26.4259	112.928	5.31322	49.3525	9.28862	65.6134	83.4015	0.33
EP030	36.88	146.985	27.9689	83.6027	5.39143	53.6087	9.94332	64.8437	89.5039	0.6
EP031	48.75	114.51	21.2365	119.433	5.34794	51.9528	9.71455	64.7077	75.6449	0.5
EP032	39.58	120.755	21.9004	113.872	5.46835	52.2157	9.54872	56.6258	86.8702	0.77
EP033	41.87	150.179	22.5407	110.466	6.74947	64.0123	9.48404	71.5284	87.4496	1
EP034	42.22	150.193	24.781	63.9292	6.06761	53.6703	8.84538	62.5319	84.803	0.9
EP036	39.53	136.386	25.8185	59.1054	5.39063	50.4007	9.34968	55.9259	90.1316	0.63
EP037	37.43	125.555	25.8929	102.182	4.88943	47.8398	9.78434	52.6257	90.4159	0.17
EP038	41.33	142.034	27.7942	83.5036	5.2209	66.2428	12.688	85.9747	77.3552	0.47
EP039	39.75	121.425	23.1943	87.0095	5.26389	51.6167	9.80582	64.1142	80.9301	0.5
EP041	34.37	117.767	21.414	71.947	5.53464	46.9369	8.48058	50.6508	87.0056	0.5
EP042	38.97	82.5791	17.632	57.6109	4.58825	41.4652	9.03725	46.9913	81.9172	0
EP043	34.3	154.16	30.5677	98.832	4.97778	56.087	11.2675	60.1169	92.2691	0.25
EP044	39.85	145.904	26.2087	62.5857	5.55681	58.7098	10.5654	76.8059	75.5117	0.65
EP045	33.4	97.9212	25.0531	95.6786	3.93965	50.2599	12.7575	60.8763	82.2024	0.43
EP046	39.05	154.921	24.6596	113.116	6.35609	73.1732	11.5123	91.9591	79.3826	0.93
EP047	41.32	142.201	25.8042	104.804	5.48756	64.9095	11.8285	74.6414	87.4552	0.63
EP048	34.2	108.592	22.961	103.143	4.56389	36.2834	7.9501	40.7808	90.4301	0
EP049	34.42	142.898	26.0592	83.4617	6.07989	47.3525	7.78838	63.6134	82.2681	0.75
EP050	44.68	157.951	29.0356	115.836	5.42476	59.6087	10.9883	75.177	85.5372	0.5
EP051	45.18	125.433	22.2677	101.618	5.68229	61.3664	10.7996	73.205	83.4417	0.3
EP052	39.43	104.318	23.0931	122.428	4.55424	43.7064	9.59686	57.3211	72.787	0.15
EP053	38.78	138.338	24.4139	123.519	5.65901	62.2169	10.9943	72.6946	85.1025	0.6
EP054	41.93	139.114	28.7867	120.373	4.7784	55.9642	11.7119	65.5912	84.461	0.27
EP055	45.83	140.357	28.5945	120.995	4.96419	58.689	11.8225	58.6908	101.005	0.4
EP056	37.52	134.761	27.1434	129.589	4.95619	56.9329	11.4872	57.6143	99.6485	0.3
EP057	39.37	145.592	26.4713	90.8376	5.55765	63.4638	11.4192	76.7777	83.3055	0.7
EP058	37.65	115.735	25.0113	111.546	4.64979	43.6358	9.38447	48.4095	91.9529	0
EP059	35.32	79.1807	23.0136	109.155	3.47322	27.7518	7.99022	46.3076	71.6988	0
EP060	33.1	96.4907	20.2852	110.892	4.66232	27.7132	5.94408	36.9228	90.7334	0.33
EP061	40.42	127.777	22.0698	130.533	5.74794	53.6195	9.32847	50.7077	99.5449	0.73
EP062	41.82	95.1351	22.1159	85.2178	4.26506	42.4793	9.95984	50.1615	81.048	0
EP063	38.43	107.879	23.3741	115.899	4.54947	46.6789	10.2603	54.195	82.5163	0.17
EP064	40.17	103.843	23.0766	86.4984	4.51004	44.5036	9.86766	46.6776	92.391	0
EP065	43.07	127.291	26.3612	109.729	4.79752	61.3557	12.789	72.6908	83.6055	0.15
EP066	41.62	107.501	27.0177	121.329	3.90604	55.7933	14.2838	64.6314	85.4497	0
EP067	41.03	121.292	24.7046	114.538	4.85765	57.1304	11.7609	64.1111	89.2388	0.27
EP068	44.2	141.225	27.9277	66.8429	4.99722	54.6167	10.9294	58.4475	94.3967	0.17
EP069	43.02	100.882	26.1382	68.9852	3.98655	46.7865	11.7361	58.5859	88.4541	0
EP070	42.83	133.185	29.3356	66.6361	4.5581	52.942	11.6149	66.5104	86.9706	0.17
EP071	42.95	141.132	27.0227	107.55	5.15459	58.2108	11.293	68.2361	81.0396	0.17
EP072	45.43	109.537	22.9176	90.7456	4.97327	52.3076	10.5177	60.0288	85.0466	0.15
EP074	42.22	112.248	22.32	57.8727	4.94507	50.6309	10.2387	55.2579	91.4943	0.2
EP075	39.58	151.524	26.0278	87.5955	5.89752	61.0223	10.3471	69.6908	86.6055	0.83
EP076	45.45	113.221	24.2263	90.9491	4.58943	50.8398	11.0776	55.2924	91.4159	0
EP077	33.47	175.925	30.4046	51.2609	5.79098	74.1304	12.801	81.4444	91.4055	0.77
EP078	39.02	168.625	28.861	105.143	5.83055	49.9501	8.56695	56.7808	88.2301	0.5
EP079	38.42	142.414	27.1703	83.2549	5.23989	51.0851	9.74928	67.9743	83.1321	0.5
EP080	40.88	148.486	28.4244	81.5706	5.19668	54.9027	10.565	69.3559	84.5857	0.47
EP081	50.53	140.177	25.1698	121.966	5.6146	71.2862	12.6966	76.3743	89.9449	0.7
EP082	42.28	150.262	27.6682	101.079	5.51456	56.6727	10.2769	61.0851	89.6172	0.43
EP083	39.25	152.102	27.9343	94.5699	5.40961	54.6606	10.1043	66.7542	80.5116	0.43
EP084	46.67	122.494	25.442	86.4524	4.79015	51.7098	10.795	55.1392	92.6117	0.17
EP085	41.7	129.603	24.0189	93.7139	5.38711	47.6802	8.85078	54.4303	86.6418	0.4
EP086	39.77	131.755	25.7929	95.4491	5.15609	57.1732	11.0885	77.2924	73.6159	0.27
EP087	40.67	73.7138	20.4849	61.3864	3.53081	30.0635	8.51461	34.7572	86.9713	0
EP088	47.62	124.792	23.3943	76.3762	5.33055	62.9501	11.8093	76.4475	82.9967	0.4
EP089	45.65	79.114	23.3136	92.0549	3.53989	37.7518	10.6647	47.9743	90.3655	0
EP090	47.47	150.912	27.9027	118.197	5.40387	51.1708	9.46929	66.4313	83.2578	0.35
EP091	43.58	99.6102	20.6032	101.999	4.78127	48.2862	10.099	50.041	90.7449	0.1
EP092	43.55	131.995	23.8349	108.889	5.61456	58.6727	10.4501	61.7518	91.4838	0.67
EP093	41.4	123.512	25.0741	108.266	4.91614	49.0123	9.96967	57.195	82.7496	0.17
EP094	38.93	151.948	27.5534	85.6727	5.6784	71.6309	12.6146	89.5912	79.3277	0.53
EP095	36.63	142.457	25.6945	67.9955	5.59752	71.689	12.8073	84.6908	83.8055	0.6
EP096	40.3	140.255	27.8929	83.6824	4.98943	48.1732	9.65505	53.9591	88.4826	0.33
EP097	37.88	164.125	29.4046	78.2042	5.55765	72.1304	12.9786	79.1111	91.7388	0.63
EP098	44.87	147.358	26.9943	97.1095	5.53055	73.2834	13.2506	86.7808	85.2634	0.47
EP099	42.18	142.865	27.7926	111.228	5.17989	61.6858	11.9087	87.9468	74.9581	0.27
EP100	45.55	151.852	30.2911	116.137	5.06334	87.236	17.2289	92.6892	96.2857	0.17
EP101	43.32	155.955	30.167	115.306	5.23502	100.549	19.207	102.292	96.1035	0.33
EP102	45.35	117.941	26.0179	124.167	4.69392	53.0735	11.3069	65.2236	78.6902	0.1
EP103	45.35	161.955	32.8715	113.243	4.91173	98.2364	20.0004	102.344	94.9438	0.1
EP104	33.92	145.85	28.5163	123.355	5.11236	88.9207	17.3933	91.5304	95.7538	0.33
EP105	49.07	103.291	27.8945	103.995	3.73085	52.0223	13.9438	66.6908	76.5388	0
EP106	43.68	146.267	30.1376	107.804	4.85423	85.5762	17.6292	76.3081	112.822	0.1
EP107	47.1	151.049	29.644	88.19	5.11132	92.7643	18.1488	93.8188	99.5239	0.3
EP108	46.72	171.547	32.9238	79.1063	5.28071	75.9648	14.3854	71.6256	110.35	0.5
EP109	45.8	195.465	35.7592	80.5284	5.54655	95.0192	17.1312	90.9468	108.501	0.7
EP110	47.03	162.019	31.7244	72.2039	5.09668	101.903	19.9939	103.689	100.119	0.7
EP111	46.3	147.91	28.5365	97.7326	5.18127	90.6195	17.4898	88.7077	100.312	0.17
EP112	47.48	126.328	26.5016	94.422	4.91456	91.006	18.5176	92.4185	96.6172	0.2
EP113	41.82	150.96	31.751	92.8418	4.76729	90.5085	18.9853	95.3157	94.0698	0
EP114	50.2	168.148	31.8867	116.339	5.21174	100.298	19.2446	102.591	96.8943	0.3
EP115	42.15	176.224	32.8845	107.962	5.39752	115.022	21.3102	116.691	97.8055	0.47
EP116	52.12	194.301	36.9042	108.837	5.28756	113.576	21.4799	115.975	98.0886	0.4
EP117	48.92	168.949	32.6713	92.9709	5.19098	91.4638	17.6197	96.7777	95.1722	0.37
EP118	41.05	184.447	33.7571	83.573	5.48071	91.6315	16.7189	96.6256	97.5502	0.5
EP119	44.5	157.231	33.1259	103.762	4.81322	93.3525	19.395	91.2801	106.635	0.15
EP120	41.92	191.486	33.8244	99.6039	5.66334	110.236	19.4648	104.689	107.519	0.7
EP121	46.37	164.51	33.3365	117.166	5.0146	80.6195	16.0769	82.3743	94.0116	0
EP122	49.07	158.799	31.7685	99.5601	5.08521	91.6052	18.014	95.6133	93.4775	0.15
EP123	47.43	159.593	30.161	117.742	5.30062	89.1752	16.8235	95.6491	92.3032	0.3
EP124	50.85	152.614	30.4534	101.906	5.01174	69.2976	13.8271	78.5912	87.5943	0.1
EP125	52.52	166.724	31.1278	119.395	5.43085	96.3557	17.7423	101.691	93.9722	0.57
EP126	40.68	171.334	32.8709	84.4703	5.2209	92.2428	17.668	96.9747	95.5219	0.33
EP127	43.2	153.025	27.5379	71.1709	5.55765	61.1304	10.9993	73.7777	83.4055	0.43
EP128	40.08	134.414	24.1238	76.0063	5.61404	55.6315	9.90935	77.2922	77.6502	0.67
EP129	36.95	144.631	27.3259	91.2284	5.31322	60.0192	11.2962	70.9468	91.2681	0.33
EP130	39.38	171.552	28.0911	86.7706	6.09668	88.9027	14.5822	100.356	90.8857	0.93
EP131	39.9	135.877	24.8365	95.7659	5.44794	69.9528	12.8402	80.7077	83.7116	0.43
EP132	36.83	111.628	21.4682	94.2553	5.28123	45.006	8.52188	63.7518	67.9838	0.33
EP133	40.88	149.693	25.261	85.5085	5.93396	58.5085	9.85996	74.6491	77.4032	0.83
EP134	45.07	143.26	27.0943	97.6318	5.23396	60.1752	11.4971	72.6491	81.5365	0.5
EP135	44.85	122.657	28.7612	100.029	4.33085	72.3557	16.707	83.6908	85.1722	0.07
EP136	42.63	119.601	27.6709	84.1036	4.3209	49.9095	11.5507	61.3081	81.9552	0.1
EP137	38.65	139.625	27.5713	80.5376	5.02432	60.4638	12.0342	70.7777	85.8722	0.1
EP138	40.75	121.614	24.3571	110.373	5.08071	52.2982	10.2935	70.9589	78.6169	0.2
EP139	40.85	157.331	29.8259	106.428	5.27989	72.6858	13.7666	90.6134	84.6348	0.3
EP140	42.25	134.619	26.7911	109.361	5.03001	60.236	11.9753	70.6892	89.3191	0.23
EP141	38.68	127.977	27.2365	103.299	4.68127	55.2862	11.8101	64.041	81.5449	0
EP142	44.63	123.441	22.7179	104.834	5.59392	52.7401	9.42812	59.557	85.5236	0.63
EP143	40.18	139.26	25.3277	109.075	5.53396	68.8419	12.4399	83.9824	80.9365	0.53
EP144	45.38	125.914	25.9867	109.939	4.84507	57.2976	11.8259	74.2579	76.5277	0
EP145	45.52	124.224	26.6612	105.295	4.69752	53.689	11.4292	67.3575	79.1388	0
EP146	36.77	114.101	25.0376	98.037	4.55423	53.2428	11.6909	67.3081	79.6219	0
EP147	44.77	113.914	23.7349	108.586	4.78081	37.5635	7.85713	40.7572	92.4213	0
EP149	42.1	127.998	24.7592	111.228	5.21322	48.6858	9.33892	62.9468	85.0348	0.2
EP150	45.9	129.352	24.5577	86.3039	5.23001	42.9027	8.20318	59.3559	76.6191	0.1
EP151	48.77	140.23	26.5342	123.755	5.23821	56.2031	10.7295	62.6744	86.3395	0.25
EP152	55.22	143.141	25.3179	106.2	5.72725	75.4068	13.1663	82.2236	89.7902	0.73
EP153	41.53	151.295	28.1573	112.291	5.33458	59.1317	11.0846	73.255	77.896	0
EP154	50.6	116.176	22.5243	82.7404	5.20373	52.1327	10.0183	63.4151	81.563	0.33
EP155	43.88	138.691	25.9612	99.2955	5.39752	77.689	14.3935	86.3575	89.5722	0.43
EP156	50.22	194.401	32.6042	94.4036	5.98756	81.2428	13.5686	94.3081	86.3219	0.87
EP157	42.55	153.925	24.4943	110.01	6.36389	57.2834	9.00132	71.7808	80.6634	0.9
EP158	40.38	119.78	22.5238	101.373	5.28071	47.6315	9.01991	67.2922	75.9069	0
EP159	45.03	151.531	29.4592	102.895	5.24655	55.3525	10.5503	71.6134	83.7681	0.37
EP160	41.67	150.252	25.3244	102.637	5.96334	52.5694	8.81542	70.0225	79.0524	0.5
EP162	38.27	146.71	25.9032	106.133	5.68127	64.6195	11.3741	78.3743	79.5116	0.67
EP163	55.57	152.962	26.6349	105.579	5.8479	64.3393	11.0021	81.7518	77.4505	0.73
EP164	50.4	168.593	26.661	102.509	6.33396	74.5085	11.7634	93.6491	77.7698	1
EP165	44.52	149.019	24.6518	108.005	6.12396	67.734	11.0605	78.2593	85.8649	1
EP166	40.2	115.224	24.2612	76.3288	4.79752	59.689	12.4416	69.3575	84.9722	0
EP167	48.82	179.201	31.2376	94.437	5.75423	63.5762	11.0486	76.3081	84.6219	0.77
EP168	50.62	156.458	26.0277	110.676	5.99722	60.6167	10.1075	64.1142	95.3967	0.77
EP169	51.92	149.08	26.2571	98.273	5.74738	55.2982	9.62147	64.6256	91.3836	0.67
EP170	52.43	161.585	29.0689	78.4694	5.59143	56.6087	10.1242	62.8437	96.5372	0.8
EP171	54.53	151.044	29.1698	115.066	5.2146	58.9528	11.3053	62.3743	90.4449	0.27
EP172	45.65	129.868	23.9431	102.578	5.50424	51.7064	9.39392	67.3211	74.087	0.55
EP173	48.25	142.993	26.3277	95.2418	5.46729	74.1752	13.5671	81.3157	88.5365	0.53
EP174	43.57	161.919	32.1518	104.072	5.12396	70.734	13.8046	79.5926	86.8649	0.33
EP175	42.8	129.057	26.2945	91.4955	4.96419	56.689	11.4196	69.3575	81.0955	0.27
EP176	39.88	135.501	26.1709	92.237	5.18756	59.5762	11.4844	66.6414	91.0219	0.2
EP179	41.23	147.418	24.8023	101.769	5.92476	55.2754	9.32955	69.177	85.9706	1
EP180	42.85	133.052	23.1911	90.9039	5.69668	58.236	10.2228	67.0225	91.6524	0.67
EP181	38.2	128.62	22.6089	111.868	5.66124	53.1354	9.38583	61.4312	82.1342	0.67
EP182	38.87	109.674	20.6846	93.4671	5.39392	44.0735	8.17096	47.557	88.3902	0
EP183	41.65	105.86	21.761	93.6418	4.83396	43.5085	9.00061	54.6491	77.7032	0.33
EP184	40.12	124.153	23.1518	94.3388	5.3573	58.4007	10.9011	65.2593	88.3316	0.3
EP185	36.73	127.224	24.3945	88.0622	5.29752	53.3557	10.0718	58.6908	89.8388	0.43
EP186	41.1	137.467	25.3042	87.837	5.4209	58.5762	10.8056	62.3081	95.4886	0.43
EP187	36.68	126.358	24.1943	93.7429	5.26389	51.6167	9.80582	54.7808	95.6967	0.17
EP188	40.4	96.3037	20.0571	77.7397	4.91404	44.6315	9.08244	60.9589	79.0169	0.27
EP189	37.65	132.218	23.6689	106.169	5.59143	55.2754	9.88573	71.5104	82.7606	0.67
EP190	38.67	102.419	20.4577	102.137	5.03001	46.236	9.19203	59.3559	83.8191	0.4
EP191	39.77	123.208	23.2518	106.272	5.3261	54.6093	10.2531	59.2921	88.5448	0.43
EP192	42.2	116.541	21.8513	97.5005	5.46058	55.0735	10.0856	58.8903	90.7236	0.5
EP193	38.73	128.426	22.0943	96.4418	5.76729	52.5085	9.10454	59.6491	86.9032	0.9
EP194	39.62	104.753	20.7518	92.3288	5.12396	53.734	10.4868	54.2593	98.4316	0.17
EP195	39.03	114.016	20.9432	98.1656	5.44337	54.338	9.98241	54.503	98.2115	0.43
EP196	44.37	129.801	25.4376	105.137	5.08756	64.9095	12.7585	75.3081	87.5552	0.27
EP197	45.88	127.992	23.6277	92.3429	5.43055	53.2834	9.81178	60.1142	89.4967	0.5
EP198	49.38	105.78	21.0571	116.373	5.08071	46.9648	9.24376	58.9589	86.2836	0.1
EP199	52.98	131.318	28.1023	109.803	4.69143	53.942	11.498	66.177	88.2039	0
EP200	61.67	140.352	25.6911	108.904	5.46334	69.9027	12.7949	76.0225	94.9524	0.65
