# Supplementary material for: Genome-wide association analysis unveils novel QTLs for seminal root system architecture traits in Ethiopian durum wheat
Source: BMC Genomics. 2021 Jan 6;22:20. doi: 10.1186/s12864-020-07320-4 (PMC7789649; doi:10.1186/s12864-020-07320-4)
Supplement: Supplementary file 3 — Additional file 3: Table S3. Inference of the true numbers of subpopulations in Ethiopian durum wheat panel. [file 12864_2020_7320_MOESM3_ESM.xlsx]

## Sheet: Foglio1
Table S3. Inference of the optimal numbers of subpopulations in Ethiopian durum wheat panel.
K	Ln(PD)			K	L(K)	stdev	L’(K)	L’’(K)	|L’’(K)|	Delta K
1	-157378			1	-157377	3.36919	-	-	-	-
1	-157374			2	-138930	1370.01	18446.9	-3224.75	3224.75	2.35381
1	-157378			3	-123708	543.088	15222.2	-5458.76	5458.76	10.0513
1	-157374			4	-113944	1149.97	9763.43	-1419.46	1419.46	1.23435
1	-157372			5	-105600	708.175	8343.97	-3511.28	3511.28	4.95821
1	-157374			6	-100768	677.594	4832.69	-1326.03	1326.03	1.95696
1	-157380			7	-97261	1353.42	3506.66	580.602	580.602	0.428988
1	-157381			8	-93173.7	1398.68	4087.26	-1491.05	1491.05	1.06605
1	-157380			9	-90577.5	1708.38	2596.21	635.712	635.712	0.372115
1	-157378			10	-87345.6	2170.33	3231.92	-	-	-
1	-157383
1	-157378		Ad-hoc Stastic (∆K)
1	-157381		K = Subpopulations
1	-157370		L(K) = An average of 20 values of Ln P(D)
1	-157375		L’(K) = L(K)n – L(K)n-1
1	-157378		L’’(K) =L′(K )n+1 − L′(K)
1	-157377		∆K = |L’’(K)|/Stdev
1	-157375		Ln(PD) = The log likelihood for each K
2	-138362
2	-138376
2	-138375
2	-138361
2	-142116
2	-138366
2	-138362
2	-138376
2	-138375
2	-138361
2	-138366
2	-138378
2	-138356
2	-138382
2	-138367
2	-138365
2	-142081
2	-138374
2	-142129
2	-138371
3	-123588
3	-123523
3	-123548
3	-123640
3	-123561
3	-123551
3	-123584
3	-123519
3	-123600
3	-123574
3	-123580
3	-123588
3	-123551
3	-123570
3	-123570
3	-123628
3	-123619
3	-123654
3	-126007
3	-123700
4	-115404
4	-113105
4	-115416
4	-112985
4	-113094
4	-113027
4	-113028
4	-113796
4	-113030
4	-112984
4	-113762
4	-115464
4	-112968
4	-113024
4	-115476
4	-113016
4	-112980
4	-115413
4	-115453
4	-115462
5	-105313
5	-105277
5	-105330
5	-105978
5	-108367
5	-105291
5	-105287
5	-105292
5	-105323
5	-105265
5	-105326
5	-105319
5	-105302
5	-106012
5	-105973
5	-105387
5	-105345
5	-106003
5	-105302
5	-105316
6	-101154
6	-99647.7
6	-99647.4
6	-100884
6	-101497
6	-99679.3
6	-101118
6	-101310
6	-100934
6	-101216
6	-99736.7
6	-100816
6	-101146
6	-100896
6	-101556
6	-101094
6	-101161
6	-101109
6	-99614.7
6	-101136
7	-96585.1
7	-95441.7
7	-96637.5
7	-95455.9
7	-96608.4
7	-96663.8
7	-98349.1
7	-97778.5
7	-96588.3
7	-96590.8
7	-101653
7	-98029.2
7	-96673.2
7	-96674.8
7	-98368.8
7	-96585.4
7	-97751.8
7	-96645.9
7	-98259.5
7	-97879
8	-94741.3
8	-90925.7
8	-93300.8
8	-91847.3
8	-91855.7
8	-94004.5
8	-92242.6
8	-93313.5
8	-94766
8	-93335.7
8	-93272
8	-92288.7
8	-92187.3
8	-93567
8	-91802.2
8	-91897.7
8	-91808.2
8	-93297.7
8	-94988.3
8	-96485.5
9	-90291.1
9	-91416.9
9	-90218.3
9	-91419.9
9	-90496
9	-87410.4
9	-87410.4
9	-91749.2
9	-90766.8
9	-91444.1
9	-91652.4
9	-90253
9	-92791.4
9	-91456.5
9	-90256.1
9	-90770.6
9	-92897.6
9	-87405.1
9	-88596.9
10	-88270.8
10	-90093.8
10	-91448.7
10	-86596.9
10	-84061.8
10	-88313.2
10	-89989.4
10	-88289.6
10	-84101
10	-86542.5
10	-86471.1
10	-84071.4
10	-88257.2
10	-86518.4
10	-86473.1
10	-87403.2
10	-84086.7
10	-88361.2
10	-87480.9
10	-90081.3
