# Supplementary material for: Genome-wide association analysis unveils novel QTLs for seminal root system architecture traits in Ethiopian durum wheat
Source: BMC Genomics. 2021 Jan 6;22:20. doi: 10.1186/s12864-020-07320-4 (PMC7789649; doi:10.1186/s12864-020-07320-4)
Supplement: Supplementary file 4 — Additional file 4: Table S4. List of QTLs identified for RSA traits in Ethiopian durum wheat. [file 12864_2020_7320_MOESM4_ESM.xlsx]

## Sheet: TASSEL result selected
Table S4. List of all identified QTLs for root system architecture (RSA) traits in Ethiopian durum wheat.
Trait*	Marker	Chr	Position (cM)	P-value	–	Significance	R²	R² (%)	No. of sign. SNPs in conf. interval	List of significant SNPs in significant interval	Confidence Interval left (cM)	Confidence Interval right (cM)	Allele (SNP base)	Effect	Allele count (No.)	Allele (SNP base)	Effect	Allele count (No.)
ARL	IWB9746	1A	109.9	0.00136	2.86646	**	0.05408	5.408	0		107.65	112.15	A	-2.29	62	C	0	130
ARL	IWA2994	1A	136.11	0.00351	2.45469	**	0.0447	4.47	0		133.86	138.36	A	-3.39	179	G	0	13
ARL	IWB31719	1A	139.9	0.00911	2.04048	**	0.03551	3.551	0		137.65	142.15	G	3.24	18	T	0	174
ARL	IWB164	1B	85.51	0.00532	2.27409	**	0.04067	4.067	1	IWB73694	83.26	87.76	A	-2.92	26	G	0	166
ARL	IWB48378	1B	162.11	0.00677	2.16941	**	0.03834	3.834	3	IWB29845 IWB20993 IWB62079	159.86	164.36	C	-2.97	36	T	0	156
ARL	IWB53380	2A	35.63	0.00099978	3.0001	***	0.05716	5.716	3	IWB13159 IWB15066 IWA1242	33.38	37.88	A	4.76	159	G	0	33
ARL	IWB30420	2B	174.3	0.00169	2.77211	**	0.05188	5.188	0		172.05	176.55	A	-4	34	G	0	158
ARL	IWB38326	3A	136.3	0.0048	2.31876	**	0.04165	4.165	1	IWB40381	134.05	138.55	A	3.48	20	C	0	172
ARL	IWB7306	3A	141.51	0.00677	2.16941	**	0.03834	3.834	0		139.26	143.76	A	-3.18	171	G	0	21
ARL	IWB57554	3B	2.83	0.00694	2.15864	**	0.03811	3.811	0		0.58	5.08	A	3.07	182	G	0	10
ARL	IWA3304	3B	100.58	0.00888	2.05159	**	0.03576	3.576	1	IWB35687	98.33	102.83	C	2.02	178	T	0	14
ARL	IWB11967	5A	85.61	0.00413	2.38405	**	0.04311	4.311	1	IWB6959	83.36	87.86	A	-2.73	176	G	0	16
ARL	IWB53060	5A	153.64	0.00178	2.74958	**	0.05142	5.142	0		151.39	155.89	G	4.15	158	T	0	34
ARL	IWB8292	5A	156.51	0.00594	2.22621	**	0.03961	3.961	3	IWB39812 IWB72313 IWA3705	154.26	158.76	A	-2.17	48	G	0	144
ARL	IWB68337	5A	173.72	0.00678	2.16877	**	0.03832	3.832	2	IWB68028 IWB68340	171.47	175.97	A	-1.54	157	G	0	35
ARL	IWB34332	5B	120.14	0.00355	2.44977	**	0.04458	4.458	1	IWB70720	117.89	122.39	A	2.17	72	G	0	120
ARL	IWB49617	5B	155.69	0.0038	2.42022	**	0.04392	4.392	3	IWB7312 IWB34462 IWB7338	153.44	157.94	C	2.6	26	T	0	166
ARL	IWB23813	5B	166.14	0.00113	2.94692	**	0.0532	5.32	8	IWB9190 IWB75125 IWB56589 IWB8860 IWB46655 IWB56345 IWB61827 IWB70546	163.89	168.39	C	-1.85	80	T	0	112
ARL	IWB47364	5B	181.92	0.00245	2.61083	**	0.04823	4.823	0		179.67	184.17	A	2.71	175	G	0	17
ARL	IWB51018	6A	52.83	0.00817	2.08778	**	0.03655	3.655	47	IWB3897 IWB6351 IWB7175 IWB7319 IWB9444 IWB11029 IWB14059 IWB20844 IWB21483 IWB22862 IWB26704 IWB24032 IWB31491 IWB34522 IWB34757 IWB34811 IWB35130 IWB35212 IWB35453 IWB37679 IWB38524 IWB38787 IWB39455 IWB51879 IWB52222 IWB52712 IWB59351 IWB59402 IWB59409 IWB59543 IWB65393 IWB65773 IWA1423 IWA1498 IWA2187 IWA2295 IWA2813 IWA3227 IWA3408 IWA3879 IWA4029 IWA4370 IWA5057 IWA5421 IWA5441 IWA7323	50.36	52.61	A	-3.69	30	G	0	162
ARL	IWB45612	6B	55.54	0.00963	2.01637	**	0.03499	3.499	0		53.29	57.79	G	-3.26	148	T	0	44
ARL	IWB8871	6B	74.94	0.00177	2.75203	**	0.05145	5.145	0		72.69	77.19	A	2.36	161	C	0	31
ARL	IWB61166	6B	94.57	0.00803	2.09528	**	0.03672	3.672	0		92.32	96.82	A	2.31	16	G	0	176
ARL	IWB47901	7A	14.22	0.00752	2.12378	**	0.03734	3.734	1	IWB6290	11.97	16.47	A	1.53	115	G	0	77
ARL	IWB8142	7A	87.71	0.00862	2.06449	**	0.03604	3.604	0		85.46	89.96	A	-2	77	G	0	115
ARL	IWB7926	7A	91.22	0.00634	2.19791	**	0.03897	3.897	2	IWB5661 IWB11906	88.97	93.47	A	1.52	137	G	0	55
ARL	IWB11841	7A	94.72	0.0042	2.37675	**	0.04295	4.295	2	IWB8372 IWB41972	92.47	96.97	C	-1.61	66	T	0	126
ARL	IWB8935	7A	126	0.00857	2.06702	**	0.0361	3.61	0		123.75	128.25	C	-1.84	101	T	0	91
ARL	IWB72331	7B	93.09	0.00322	2.49214	**	0.04554	4.554	1	IWB72641	90.84	95.34	C	1.79	71	T	0	121
ARL	IWB48843	7B	138.57	0.00376	2.42481	**	0.04402	4.402	0		136.32	140.82	C	-2.41	142	T	0	50
IRW	IWB47703	1A	122.75	0.00299	2.52433	**	0.0451	4.51	1	IWB13385	120.5	125	C	-1.52	54	T	0	138
IRW	IWB60732	1B	33.75	0.00078936	3.10272	***	0.05803	5.803	0		31.5	36	A	1.7	41	G	0	151
IRW	IWB68867	1B	67.47	0.00634	2.19791	**	0.03798	3.798	9	IWB6521 IWB35635 IWB68864 IWB68865 IWB68866 IWB70519 IWB70777 IWB72619 IWB72962	65.22	69.72	A	2.26	178	G	0	14
IRW	IWB56695	1B	77.32	0.00668	2.17522	**	0.0375	3.75	0		75.07	79.57	C	-1.49	68	T	0	124
IRW	IWB36732	1B	115.42	0.00741	2.13018	**	0.03653	3.653	0		113.17	117.67	C	2.14	15	T	0	177
IRW	IWB66543	1B	141.31	0.00419	2.37779	**	0.04187	4.187	1	IWB69144	139.06	143.56	C	1.43	120	T	0	72
IRW	IWB53380	2A	35.63	0.00933	2.03012	**	0.03439	3.439	3	IWB13159 IWB15066 IWA1242	33.38	37.88	A	3.09	159	G	0	33
IRW	IWB62562	2A	156.33	0.00587	2.23136	**	0.0387	3.87	1	IWB26349	154.08	158.58	C	2.31	15	T	0	177
IRW	IWB66885	2B	75.45	0.00936	2.02872	**	0.03436	3.436	2	IWB74034 IWA3127	73.2	77.7	C	-2.79	170	T	0	22
IRW	IWB5627	2B	140.42	0.0054	2.26761	**	0.03948	3.948	0		138.17	142.67	A	0.85	105	G	0	87
IRW	IWB29332	2B	160.51	0.00032828	3.48376	***	0.06675	6.675	0		158.26	162.76	A	4.5	24	G	0	168
IRW	IWB41547	2B	181.76	0.00665	2.17718	**	0.03754	3.754		IWB62498 IWB32143 IWB56582 IWB62759	179.51	184.01	A	-2.44	179	G	0	13
IRW	IWB7614	3A	79.54	0.00203	2.6925	**	0.0488	4.88	49	IWB39059 IWB63064 IWB72621 IWB189 IWB72686 IWB72687 IWB73850 IWA2751 IWB2704 IWB3210 IWB3645 IWB14015 IWB20019 IWB20020 IWB20961 IWB35463 IWB36660 IWB57248 IWB58989 IWB60253 IWB65564 IWB70313 IWB72034 IWB72075 IWB72560 IWB75077 IWA1019 IWA1713 IWA3836 IWA4883 IWA4917 IWA5632 IWA6170 IWA7355 IWB67049 IWB6774 IWB7896 IWB9012 IWB10508 IWB32801 IWB33677 IWB45790 IWB66448 IWB70411 IWB71639 IWB72102 IW…	77.29	81.79	C	2.01	176	T	0	16
IRW	IWB25948	3A	96.93	0.00879	2.05601	**	0.03494	3.494	2	IWB2226 IWB20155	94.68	99.18	C	-2.52	170	T	0	22
IRW	IWB35437	3B	41.34	0.00702	2.15366	**	0.03703	3.703	2	IWB6626 IWB35458	39.09	43.59	C	-2.35	36	T	0	156
IRW	IWA1863	3B	64.65	0.00411	2.38616	**	0.04206	4.206	1	IWB36039	62.4	66.9	C	-1.28	136	C	0	56
IRW	IWB35514	3B	209.14	0.00457	2.34008	**	0.04107	4.107	6	IWB5917 IWB28522 IWB34409 IWB42531 IWB45892 IWA8203	206.89	211.39	G	1.72	178	T	0	14
IRW	IWB56116	4A	107.2	0.00628	2.20204	**	0.03808	3.808	7	IWB27643 IWB44327 IWB49186 IWB52747 IWB60773 IWB27644 IWB27645	104.95	109.45	A	3.31	28	G	0	164
IRW	IWB23476	4B	114.43	0.00372	2.42946	**	0.04302	4.302	0		112.18	116.68	A	2.25	154	C	0	38
IRW	IWA3196	5A	16.83	8.6352e-05	4.06373	****	0.0803	8.03	0		14.58	19.08	C	7.54	26	T	0	166
IRW	IWB3232	5A	183.21	0.008	2.09691	**	0.03581	3.581	0		180.96	185.46	A	4.55	27	G	0	165
IRW	IWB56643	5A	210.32	0.00449	2.34775	**	0.04123	4.123	0		208.07	212.57	C	-2.45	18	T	0	174
IRW	IWA332	5B	16.73	0.00101	3.0001	***	0.05563	5.563	1	IWA420	14.48	18.98	G	-2.96	15	T	0	177
IRW	IWB25204	5B	34.21	0.00929	2.03198	**	0.03442	3.442	1	IWB73521	31.96	36.46	C	-2.02	179	T	0	13
IRW	IWB70122	5B	40.39	0.00070205	3.15363	***	0.05919	5.919	7	IWB23028 IWA4378 IWA5079 IWB25964 IWA6816 IWA5494 IWB66332	38.14	42.64	A	2.81	16	C	0	176
IRW	IWB72874	6A	102.6	0.00861	2.065	**	0.03513	3.513	0		100.35	104.85	A	-2.36	17	G	0	175
IRW	IWB6978	6B	69.32	0.00808	2.09259	**	0.03572	3.572	0		67.07	71.57	C	1.25	168	T	0	24
IRW	IWB59469	6B	87.52	0.00425	2.37161	**	0.04175	4.175	0		85.27	89.77	C	-1.21	169	T	0	23
IRW	IWB73456	6B	90.33	0.00046005	3.33719	***	0.06338	6.338	4	IWB13090 IWB74611 IWB26462 IWB71888	88.08	92.58	C	2.94	21	T	0	171
IRW	IWA3947	6B	152.28	0.00613	2.21254	**	0.0383	3.83	0		150.03	154.53	A	-0.96	44	G	0	148
IRW	IWB45867	7A	91.82	0.00128	2.89279	**	0.05331	5.331	3	IWB5661 IWB7926 IWB11906	89.57	94.07	G	1.55	164	T	0	28
IRW	IWB11841	7A	94.72	0.00068397	3.16496	***	0.05944	5.944	0		92.47	96.97	C	-1.43	66	T	0	126
IRW	IWB32122	7A	107.7	0.00752	2.12378	**	0.03639	3.639	1	IWB41777	105.45	109.95	C	4.21	169	T	0	23
IRW	IWB73705	7A	150.94	0.00632	2.19928	**	0.03801	3.801	1	IWB73706	148.69	153.19	C	-2.44	18	T	0	174
IRW	IWB71711	7A	204.2	0.00446	2.35067	**	0.04129	4.129	1	IWB12407	201.95	206.45	C	2.63	13	T	0	179
IRW	IWB72335	7B	58.34	0.00179	2.74715	**	0.05001	5.001	0		56.09	60.59	A	-1.58	16	C	0	176
IRW	IWB30711	7B	72.81	0.00717	2.14448	**	0.03683	3.683	1	IWB69152	70.56	75.06	A	-1.07	125	G	0	67
IRW	IWB35797	7B	112.52	0.00115	2.9393	**	0.05435	5.435	0		110.27	114.77	A	-2.77	169	G	0	23
iTGW	IWB2101	1A	94.71	0.00676	2.17005	**	0.03953	3.953	1	IWA7145	92.46	96.96	A	-2.75	71	C	0	121
iTGW	IWB62270	1B	115.78	0.00786	2.10458	**	0.03805	3.805	0		113.53	118.03	C	2.31	145	T	0	47
iTGW	IWB3081	1B	136.61	0.00457	2.34008	**	0.04342	4.342	1	IWB7459 IWB8409 IWB3373 IWB31715	134.36	138.86	C	2.97	66	T	0	126
iTGW	IWA6768	2B	24.62	0.00806	2.09366	**	0.03779	3.779	0		22.37	26.87	A	-4.88	144	G	0	48
iTGW	IWB11852	3A	5.33	0.00715	2.14569	**	0.03897	3.897	0		3.08	7.58	A	-5.68	177	C	0	15
iTGW	IWB50218	3A	119.56	0.00894	2.04866	**	0.03678	3.678	0		117.31	121.81	C	5.87	30	T	0	162
iTGW	IWB69546	3A	165.91	0.00523	2.2815	**	0.04208	4.208	0		163.66	168.16	C	3.83	36	T	0	156
iTGW	IWB21932	3B	2.45	0.00269	2.57025	**	0.04874	4.874	0		0.2	4.7	A	2.65	100	G	0	92
iTGW	IWA3046	3B	123	0.00355	2.44977	**	0.04594	4.594	0		120.75	125.25	A	-5.19	178	G	0	14
iTGW	IWB65507	3B	126.23	7.085e-05	4.14966	****	0.08706	8.706	2	IWB7838 IWB34730	123.98	128.48	A	-9.84	160	G	0	32
iTGW	IWB11298	3B	129.61	0.00013521	3.86899	***	0.08007	8.007	12	IWA2862 IWA8086 IWB8474 IWB9529 IWB39488 IWB45331 IWB46511 IWA3591 IWA3592 IWA3593 IWA5646 IWA7125	127.36	131.86	A	10.94	160	C	0	32
iTGW	IWB45539	3B	200.53	0.00956	2.01954	**	0.03612	3.612	1	IWB49297	198.28	202.78	C	3.69	179	T	0	13
iTGW	IWB50550	4A	140.69	0.00697	2.15677	**	0.03923	3.923	0		138.44	142.94	A	-4.25	37	G	0	155
iTGW	IWB45635	5B	12.43	0.00276	2.55909	**	0.04851	4.851	8	IWB15048 IWB56396 IWB9625 IWB24915 IWB56395 IWB57915 IWB62267 IWB7035	10.18	14.68	C	-4.48	148	T	0	44
iTGW	IWA7223	5B	15.89	0.00916	2.0381	**	0.03654	3.654	0		13.64	18.14	A	-4.46	12	G	0	180
iTGW	IWA279	5B	40.43	0.0079	2.10237	**	0.038	3.8	2	IWB42018 IWA1781	38.18	42.68	C	3.48	131	T	0	61
iTGW	IWA8569	5B	43.4	0.006	2.22185	**	0.04071	4.071	6	IWB12549 IWB47295 IWA5438 IWB9536 IWB52821 IWA396	41.15	45.65	A	5.03	65	G	0	127
iTGW	IWB25222	5B	59.61	0.00768	2.11464	**	0.03827	3.827	0		57.36	61.86	C	-3.43	88	T	0	104
iTGW	IWB71812	5B	140.55	0.00643	2.19179	**	0.04002	4.002	1	IWB73702	138.3	142.8	A	-3.19	142	G	0	50
iTGW	IWB34573	6A	4.81	0.0067	2.17393	**	0.03962	3.962	1	IWB55386	2.56	7.06	A	-3.12	79	G	0	113
iTGW	IWB63300	6A	126.51	0.00448	2.34872	**	0.04362	4.362	0		124.26	128.76	A	-3.22	66	G	0	126
iTGW	IWB51312	6B	85.4	0.00221	2.65561	**	0.05075	5.075	1	IWB33737	83.15	87.65	A	5.94	182	G	0	10
iTGW	IWB43059	6B	105.51	0.00738	2.13194	**	0.03866	3.866	0		103.26	107.76	C	3.6	27	T	0	165
iTGW	IWB10034	6B	121.71	0.00738	2.13194	**	0.03866	3.866	0		119.46	123.96	C	3.35	27	T	0	165
iTGW	IWB58575	7A	0.92	0.00344	2.46344	**	0.04627	4.627	5	IWB34436 IWB28096 IWA8423 IWA6160 IWB19840	0	3.17	C	3.99	42	T	0	150
iTGW	IWA6475	7A	49.8	0.00136	2.86646	**	0.05574	5.574	0		47.55	52.05	C	5.05	38	T	0	154
iTGW	IWB27639	7A	53.11	0.00569	2.24489	**	0.04123	4.123	1	IWB28769	50.86	55.36	A	3.92	42	C	0	150
iTGW	IWB7752	7A	98.3	0.00044798	3.34874	***	0.0673	6.73	1	IWA2820	96.05	100.55	A	-7.27	173	G	0	19
iTGW	IWB10556	7A	140.01	0.00299	2.52433	**	0.0477	4.77	0		137.76	142.26	C	-3	113	T	0	79
iTGW	IWB69294	7A	148.02	0.00731	2.13608	**	0.03876	3.876	0		145.77	150.27	A	-5.15	182	C	0	10
iTGW	IWB60	7B	33.71	0.00048616	3.31322	***	0.06644	6.644	1	IWB5875	31.46	35.96	A	3.83	28	C	0	164
iTGW	IWB58837	7B	210.01	0.00858	2.06651	**	0.03718	3.718	1	IWB58839	207.76	212.26	C	2.82	150	T	0	42
RDW	IWB68479	1A	106.2	0.00302	2.51999	**	0.04421	4.421	0		103.95	108.45	C	7.86	87	T	0	105
RDW	IWB29244	1A	123.21	0.00555	2.25571	**	0.03855	3.855	2	IWB47703 IWB64453	120.96	125.46	C	-6.29	138	T	0	54
RDW	IWB31719	1A	139.9	0.00905	2.04335	**	0.03406	3.406	0		137.65	142.15	G	13.17	18	T	0	174
RDW	IWB60732	1B	33.75	0.00027957	3.55351	***	0.06717	6.717	3	IWB60732 IWB56695 IWB58936	31.5	36	A	10.59	41	G	0	151
RDW	IWB62079	1B	162.54	0.008	2.09691	**	0.03519	3.519	5	IWB29845 IWB48378 IWB20993 IWB7641 IWB57241	160.29	164.79	A	-9.1	36	G	0	156
RDW	IWB53380	2A	35.63	0.00418	2.37882	**	0.04118	4.118	3	IWB13159 IWB15066 IWA1242	33.38	37.88	A	15.61	159	G	0	33
RDW	IWB26349	2A	156.31	0.00774	2.11126	**	0.03549	3.549	0		154.06	158.56	G	18.64	19	T	0	173
RDW	IWB5627	2B	140.42	0.00168	2.77469	**	0.04975	4.975	1	IWB57860	138.17	142.67	A	6.11	105	G	0	87
RDW	IWB30420	2B	174.3	0.00842	2.07469	**	0.03472	3.472	0		172.05	176.55	A	-12.68	34	G	0	158
RDW	IWB7580	2B	182.72	0.00772	2.11238	**	0.03551	3.551	4	IWB66438 IWB36409 IWB54389 IWA5442	180.47	184.97	A	-36.37	166	G	0	26
RDW	IWB67049	3A	80.8	0.000682	3.17	***	0.05761	5.761	54	IWB39059 IWB63064 IWB72621 IWB189 IWB72686 IWB72687 IWB73850 IWA2751 IWB2704 IWB3210 IWB3645 IWB7614 IWB14015 IWB20019 IWB20020 IWB20961 IWB35463 IWB36660 IWB57248 IWB58989 IWB60253 IWB65564 IWB70313 IWB72075 IWB72560 IWB75077 IWA1019 IWA1713 IWA3836 IWA4883 IWA4917 IWA5632 IWA6170 IWA7355 IWB67049 IWB6774 IWB7896 IWB9012 IWB10508 IWB32801 IWB33677 IWB45790 IWB66448 IWB70411 IWB71639 IWB72102 IWB…	78.55	83.05	A	-14.1	15	G	0	177
RDW	IWA6914	3A	83.73	0.00903	2.04431	**	0.03409	3.409	4	IWB21475 IWB66003 IWB26728 IWB34172	81.48	85.98	C	5.61	59	T	0	133
RDW	IWB35437	3B	41.34	0.00281	2.55129	**	0.04489	4.489	2	IWB6626 IWB35458	39.09	43.59	C	-13.65	36	T	0	156
RDW	IWB21309	4A	17.01	4.59e-05	4.34	****	0.08409	8.409	3	IWB52625 IWB21310 IWB40004	14.76	19.26	C	-9.18	87	T	0	105
RDW	IWA1219	4A	64.9	0.00571	2.24336	**	0.03828	3.828	0		62.65	67.15	A	7.49	106	G	0	86
RDW	IWB35047	4B	80.4	0.0085	2.07058	**	0.03463	3.463	0		78.15	82.65	C	-7.43	91	G	0	101
RDW	IWB23476	4B	114.43	0.00653	2.18509	**	0.03704	3.704	0		112.18	116.68	A	14.19	154	C	0	38
RDW	IWA3196	5A	16.83	0.00889	2.0511	**	0.03422	3.422	0		14.58	19.08	C	40.29	26	T	0	166
RDW	IWB64985	5B	179.43	0.00487	2.31247	**	0.03975	3.975	4	IWB3327 IWB9279 IWB69394 IWB71986	177.18	181.68	C	6.21	128	T	0	64
RDW	IWB47364	5B	181.92	0.00305	2.5157	**	0.04411	4.411	0		179.67	184.17	A	10.29	178	G	0	14
RDW	IWB75083	6B	43.2	0.00978	2.00966	**	0.03336	3.336	0		40.95	45.45	A	5.91	33	G	0	159
RDW	IWB8142	7A	87.71	0.00317	2.49894	**	0.04377	4.377	0		85.46	89.96	A	-7.74	77	G	0	115
RDW	IWB7926	7A	91.22	0.00983	2.00745	**	0.03332	3.332	2	IWB5661 IWB11906	88.97	93.47	A	6.55	137	G	0	55
RDW	IWB11841	7A	94.72	0.00407	2.39041	**	0.04142	4.142	0		92.47	96.97	C	-7.63	66	T	0	126
RDW	IWB24060	7B	25.43	0.00865	2.06298	**	0.03447	3.447	0		23.18	27.68	A	5.3	149	G	0	43
RDW	IWB30711	7B	72.81	0.00677	2.16941	**	0.03671	3.671	1	IWB69152	70.56	75.06	A	-6.04	125	G	0	67
RDW	IWB42040	7B	75.79	0.00378	2.42251	**	0.04211	4.211	0		73.54	78.04	C	8.09	160	A	0	32
RGA	IWA6253	1A	120.07	0.00185	2.73283	**	0.05359	5.359	4	IWB11057 IWB62751 IWB43028 IWB59427	117.82	122.32	A	13.52	157	G	0	35
RGA	IWB47315	2B	89.9	0.00362	2.44129	**	0.04663	4.663	0		87.65	92.15	G	16.39	172	T	0	20
RGA	IWB68278	2B	110.2	0.00771	2.11295	**	0.03896	3.896	0		107.95	112.45	C	13.84	75	T	0	117
RGA	IWB30560	2B	140.32	0.0094	2.02687	**	0.03698	3.698	1	IWA6122	138.07	142.57	G	13.59	30	T	0	162
RGA	IWB5933	3A	170.11	0.00794	2.10018	**	0.03868	3.868	3	IWB12102 IWB7347 IWB14374	167.86	172.36	C	-4.81	89	T	0	103
RGA	IWB13827	3B	10.41	0.00664	2.17783	**	0.04047	4.047	1	IWB73471	8.16	12.66	A	10.34	119	G	0	73
RGA	IWB37373	3B	64.63	0.00853	2.06905	**	0.03795	3.795	0		62.38	66.88	A	-14.5	15	G	0	177
RGA	IWB43503	4A	41.33	0.00222	2.65365	**	0.05167	5.167	1	IWB1726	39.08	43.58	C	-14.15	154	T	0	38
RGA	IWB32978	4A	44.61	0.00521	2.28316	**	0.04292	4.292	1	IWB68026	42.36	46.86	A	14.32	29	C	0	163
RGA	IWB57437	4A	49.54	0.00395	2.4034	**	0.04575	4.575	10	IWB13065 IWB28616 IWB35511 IWB49921 IWA1969 IWA8296 IWA3308 IWB59437 IWB65778 IWA1694	47.29	51.79	A	12.47	85	G	0	107
RGA	IWB69385	4A	167.15	0.00070251	3.15335	***	0.06378	6.378	1	IWB71539	164.9	169.4	G	13.44	78	T	0	114
RGA	IWB11140	5B	11.4	0.00483	2.31605	**	0.04369	4.369	0		9.15	13.65	A	13.92	63	C	0	129
RGA	IWB11919	5B	167.62	0.00659	2.18111	**	0.04055	4.055	1	IWB12106	165.37	169.87	C	21.13	34	T	0	158
RGA	IWB4410	5B	193.81	0.00284	2.54668	**	0.04912	4.912	3	IWA8391 IWB61646 IWA5802	191.56	196.06	A	-12.36	110	G	0	82
RGA	IWB64082	6A	0.18	0.00156	2.80688	**	0.05536	5.536	18	IWB843 IWB9013 IWB1848 IWB11199 IWB23313 IWB26185 IWB33596 IWB53755 IWB54332 IWB71551 IWB71552 IWB11785 IWB67724 IWA5416 IWB59591 IWB5029 IWB22702 IWB25143	-2.07	2.43	C	-15.4	168	T	0	24
RGA	IWB13180	6A	75.21	0.00588	2.23062	**	0.04169	4.169	1	IWB24701	72.96	77.46	C	12.23	64	T	0	128
RGA	IWB70344	6A	105.73	0.00179	2.74715	**	0.05392	5.392	0		103.48	107.98	A	13.68	118	G	0	74
RGA	IWB49974	6A	110.3	0.00195	2.70997	**	0.05304	5.304	0		108.05	112.55	A	-16.29	106	G	0	86
RGA	IWA4603	6A	117.72	0.00154	2.81248	**	0.05548	5.548	4	IWB72189 IWA4602 IWB57644 IWA6116	115.47	119.97	A	-15.72	96	G	0	96
RGA	IWB37899	6A	119	0.00166	2.77989	**	0.05472	5.472	1	IWB12266	116.75	121.25	C	-11.05	147	T	0	45
RGA	IWB71119	6A	122.43	1.4249e-07	6.84622	****	0.16083	16.083	8	IWB14865 IWB24306 IWB57413 IWB74235 IWB10077 IWB35245 IWB71122 IWB56108	120.18	124.68	C	-22.31	113	T	0	79
RGA	IWB45975	6B	112.94	0.00903	2.04431	**	0.03738	3.738	0		110.69	115.19	A	12.55	165	G	0	27
RGA	IWB11249	7A	9.82	0.00711	2.14813	**	0.03979	3.979	0		7.57	12.07	C	-13.63	26	T	0	166
RGA	IWB9770	7A	150.92	0.00664	2.17783	**	0.04047	4.047	5	IWB11630 IWB11812 IWB68175 IWB68176 IWB72845	148.67	153.17	C	-12.43	55	T	0	137
RGA	IWB26105	7B	15.23	0.00807	2.09313	**	0.0385	3.85	3	IWB3243 IWB25504 IWB70290	12.98	17.48	C	-9.56	120	T	0	72
RGA	IWB48843	7B	138.57	0.00299	2.52433	**	0.04859	4.859	0		136.32	140.82	C	15.94	42	T	0	150
RSR	IWB8796	1A	10.62	0.00131	2.88273	**	0.04357	4.357	0		8.37	12.87	A	0.07	11	G	0	181
RSR	IWA1481	1A	16.55	0.00649	2.18776	**	0.03101	3.101	2	IWB34779 IWB36117	14.3	18.8	C	-0.07	21	T	0	171
RSR	IWB31742	1B	135.34	0.00913	2.03953	**	0.0284	2.84	2	IWB31741 IWB55535	133.09	137.59	A	-0.07	179	G	0	13
RSR	IWB72561	1B	140.1	0.00459	2.33819	**	0.03369	3.369	0		137.85	142.35	C	0.07	14	T	0	178
RSR	IWA724	1B	152.61	0.002	2.69897	**	0.04021	4.021	0		150.36	154.86	A	0.04	114	G	0	78
RSR	IWB60432	1B	155.45	0.0035	2.45593	**	0.03579	3.579	1	IWB6488	153.2	157.7	A	0.05	167	G	0	25
RSR	IWB26349	2A	156.31	0.00288	2.54061	**	0.03732	3.732	0		154.06	158.56	G	0.09	19	T	0	173
RSR	IWA7936	2B	19.03	0.00477	2.32148	**	0.03338	3.338	0		16.78	21.28	A	0.13	167	G	0	25
RSR	IWB11285	2B	71.01	0.0072	2.14267	**	0.03021	3.021	0		68.76	73.26	A	0.04	95	G	0	97
RSR	IWA4102	2B	84.05	0.00827	2.08249	**	0.02916	2.916	1	IWB4614	81.8	86.3	A	0.04	29	G	0	163
RSR	IWB7580	2B	182.72	0.0071	2.14874	**	0.03032	3.032	4	IWB66438 IWB36409 IWB54389 IWA5442	180.47	184.97	A	-0.16	166	G	0	26
RSR	IWB25948	3A	96.93	0.00094704	3.02363	***	0.04618	4.618	2	IWB2226 IWB20155	94.68	99.18	C	-0.1	170	T	0	22
RSR	IWB11298	3B	129.61	0.00859	2.06601	**	0.02887	2.887	0		127.36	131.86	A	-0.08	160	C	0	32
RSR	IWB11701	3B	205.82	0.00515	2.28819	**	0.03279	3.279	1	IWA1756	203.57	208.07	A	0.1	169	C	0	23
RSR	IWA4445	5A	0.72	0.00421	2.37572	**	0.03436	3.436	0		-1.53	2.97	A	-0.07	179	G	0	13
RSR	IWA5612	5A	100.64	0.00884	2.05355	**	0.02864	2.864	0		98.39	102.89	A	0.05	165	G	0	27
RSR	IWA1394	5B	38.12	0.00281	2.55129	**	0.03753	3.753	0		35.87	40.37	A	0.04	116	G	0	76
RSR	IWB33626	6A	41.07	0.00893	2.04915	**	0.02857	2.857	1	IWB63176	38.82	43.32	C	-0.07	18	T	0	174
RSR	IWB53682	6B	103.81	0.00724	2.14026	**	0.03016	3.016	0		101.56	106.06	A	-0.05	176	G	0	16
RSR	IWB73688	7A	61.64	0.0016	2.79588	**	0.04196	4.196	7	IWB8374 IWB12197 IWB12198 IWB12020 IWB47321 IWB68545 IWB117	59.39	63.89	C	-0.04	96	T	0	96
RSR	IWB71114	7B	8.51	0.00859	2.06601	**	0.02886	2.886	0		6.26	10.76	C	-0.07	13	T	0	179
RSR	IWB73292	7B	44.32	0.00344	2.46344	**	0.03592	3.592	9	IWB35358 IWB73291 IWB5500 IWB7285 IWB11047 IWB13708 IWB34706 IWB73676 IWB73677	42.07	46.57	A	-0.08	175	G	0	17
RSR	IWB747	7B	211.71	0.00525	2.27984	**	0.03265	3.265	3	IWB35797 IWB58836 IWB747	209.46	213.96	G	0.08	17	T	0	175
RT6	IWB27591	1A	20.72	0.00675	2.1707	**	0.03746	3.746	0		18.47	22.97	A	-0.21	149	C	0	43
RT6	IWB53186	1A	65.09	0.00826	2.08302	**	0.03556	3.556	0		62.84	67.34	A	-0.22	69	G	0	123
RT6	IWB11628	1A	76.91	0.00474	2.32422	**	0.04077	4.077	6	IWB35039 IWB35897 IWB70352 IWB50788 IWA6707 IWB43838	74.66	79.16	A	-0.27	75	G	0	117
RT6	IWB31719	1A	139.9	0.00671	2.17328	**	0.03751	3.751	0		137.65	142.15	G	0.29	18	T	0	174
RT6	IWA1560	1A	142.73	0.00219	2.65956	**	0.04815	4.815	6	IWB337 IWB38744 IWB47248 IWB58886 IWA1559 IWA2035	140.48	144.98	C	0.22	133	T	0	59
RT6	IWB35568	1B	27.21	0.00667	2.17587	**	0.03757	3.757	1	IWB4803	24.96	29.46	A	0.22	111	G	0	81
RT6	IWB55711	2B	53.04	0.00859	2.06601	**	0.03521	3.521	5	IWB46810 IWB55384 IWA4420 IWA4421 IWA8083	50.79	55.29	A	0.14	122	G	0	70
RT6	IWB70307	2B	128.76	0.00274	2.56225	**	0.046	4.6	1	IWA5789	126.51	131.01	G	-0.17	63	T	0	129
RT6	IWB5627	2B	140.42	0.00351	2.45469	**	0.04364	4.364	0		138.17	142.67	A	0.13	105	G	0	87
RT6	IWA1324	2B	165.93	0.00854	2.06854	**	0.03526	3.526	3	IWB14219 IWB22835 IWB28191	163.68	168.18	G	-0.24	46	T	0	146
RT6	IWB12651	3A	148.51	0.00542	2.266	**	0.03952	3.952	1	IWB12652	146.26	150.76	C	-0.26	38	T	0	154
RT6	IWB11860	3B	100.54	0.00721	2.14206	**	0.03684	3.684	6	IWB12651 IWB238 IWB7999 IWB11818 IWB69438 IWB71968	98.29	102.79	C	0.26	19	T	0	173
RT6	IWB50513	3B	148.42	0.00151	2.82102	**	0.05175	5.175	3	IWB32805 IWB8291 IWB25749	146.17	150.67	G	0.2	144	T	0	48
RT6	IWB21309	4A	17.01	0.002	2.69897	**	0.04902	4.902	3	IWB52625 IWB21310 IWB40004	14.76	19.26	C	-0.18	87	T	0	105
RT6	IWA1137	4A	25.8	0.00545	2.2636	**	0.03946	3.946	0		23.55	28.05	A	-0.43	168	G	0	24
RT6	IWB72884	4B	45.01	0.00021094	3.67584	***	0.07131	7.131	7	IWB10265 IWB24398 IWB28112 IWB67738 IWB70250 IWB74042 IWB74043	42.76	47.26	A	0.21	138	G	0	54
RT6	IWB35047	4B	80.4	0.00035124	3.4544	***	0.06618	6.618	0		78.15	82.65	C	-0.22	91	G	0	101
RT6	IWB66095	4B	91.74	0.00048139	3.3175	***	0.06303	6.303	3	IWB24190 IWB56768 IWB74594	89.49	93.99	C	0.28	47	T	0	145
RT6	IWB74035	5B	175.69	0.00499	2.3019	**	0.04029	4.029	0		173.44	177.94	C	0.18	95	T	0	97
RT6	IWB55144	5B	189.77	0.00679	2.16813	**	0.03739	3.739	1	IWB64602	187.52	192.02	C	0.19	112	T	0	80
RT6	IWB4117	6A	30.5	0.00973	2.01189	**	0.03405	3.405	0		28.25	32.75	A	-0.08	59	G	0	133
RT6	IWB75083	6B	43.2	0.00932	2.03058	**	0.03445	3.445	0		40.95	45.45	A	0.16	33	G	0	159
RT6	IWB60487	6B	71.52	0.00246	2.60906	**	0.04704	4.704	8	IWB4783 IWB5090 IWB14571 IWA2451 IWA2652 IWA3971 IWA4065 IWA4986	69.27	73.77	C	-0.23	153	T	0	39
RT6	IWB10268	6B	139.19	0.0093	2.03152	**	0.03447	3.447	1	IWB24596	136.94	141.44	C	-0.19	147	T	0	45
RT6	IWB27639	7A	53.11	0.00434	2.36251	**	0.04161	4.161	0		50.86	55.36	A	-0.18	43	C	0	149
RT6	IWB56095	7A	147.42	0.0051	2.29243	**	0.04008	4.008	2	IWB3767 IWB56096	145.17	149.67	C	0.18	166	T	0	26
RT6	IWB5306	7B	177.23	0.00527	2.27819	**	0.03978	3.978	2	IWB15613 IWB42247	174.98	179.48	A	0.14	119	G	0	73
SDW	IWB68479	1A	106.2	0.00899	2.04624	**	0.03554	3.554	0		103.95	108.45	C	7.63	87	T	0	105
SDW	IWB29244	1A	123.21	0.000465	3.33	***	0.06267	6.267	2	IWB47703 IWB64453	120.96	125.46	C	-9.18	138	T	0	54
SDW	IWB31719	1A	139.9	0.00851	2.07007	**	0.03606	3.606	0		137.65	142.15	G	13.43	18	T	0	174
SDW	IWB60732	1B	33.75	0.00041913	3.37765	***	0.06581	6.581	0		31.5	36	A	13.4	41	G	0	151
SDW	IWB48378	1B	162.11	0.00775	2.1107	**	0.03694	3.694	3	IWB29845 IWB20993 IWB62079	159.86	164.36	C	-11.47	36	T	0	156
SDW	IWB53380	2A	35.63	0.00229	2.64016	**	0.04877	4.877	3	IWB13159 IWB15066 IWA1242	33.38	37.88	A	20.79	159	G	0	33
SDW	IWB5627	2B	140.42	0.00747	2.12668	**	0.0373	3.73	0		138.17	142.67	A	5.64	105	G	0	87
SDW	IWB67049	3A	80.8	0.00269	2.57025	**	0.04763	4.763	47	IWB39059 IWB63064 IWB72621 IWB189 IWB72686 IWB72687 IWB73850 IWA2751 IWB2704 IWB3210 IWB3645 IWB7614 IWB14015 IWB20019 IWB20020 IWB20961 IWB35463 IWB36660 IWB57248 IWB58989 IWB60253 IWB65564 IWB70313 IWB72075 IWB72560 IWB75077 IWA1019 IWA1713 IWA3836 IWA4883 IWA4917 IWA5632 IWA6170 IWA7355 IWB6774 IWB7896 IWB9012 IWB10508 IWB32801 IWB33677 IWB45790 IWB66448 IWB70411 IWB71639 IWB72102 IWB73647 IWA…	78.55	83.05	A	-12.64	15	G	0	177
SDW	IWB35437	3B	41.34	0.00079574	3.09923	***	0.0593	5.93	2	IWB6626 IWB35458	39.09	43.59	C	-17.51	36	T	0	156
SDW	IWB36039	3B	64.62	0.00365	2.43771	**	0.0442	4.42	0		62.37	66.87	T	-7.81	135	C	0	57
SDW	IWB21309	4A	17.01	0.000151	3.82	***	0.07392	7.392	3	IWB52625 IWB21310 IWB40004	14.76	19.26	C	-8.2	87	T	0	105
SDW	IWA1219	4A	64.9	0.00107	2.97062	**	0.05631	5.631	0		62.65	67.15	A	10.41	106	G	0	86
SDW	IWB12737	4A	110.92	0.00764	2.11691	**	0.03709	3.709	0		108.67	113.17	A	-13.98	158	G	0	34
SDW	IWB35047	4B	80.4	0.00557	2.25414	**	0.04011	4.011	0		78.15	82.65	C	-8.26	91	G	0	101
SDW	IWB23476	4B	114.43	0.000594	3.23	***	0.06026	6.026	1	IWB62445	112.18	116.68	A	15.41	154	C	0	38
SDW	IWB11967	5A	85.61	0.00231	2.63639	**	0.04869	4.869	1	IWB6959	83.36	87.86	A	-11.42	176	G	0	16
SDW	IWB47364	5B	181.92	0.00463	2.33442	**	0.04189	4.189	1	IWB9279	179.67	184.17	A	12.56	175	G	0	17
SDW	IWB8808	5B	190.51	0.000809	3.09	***	0.05725	5.725	0		188.26	192.76	A	-9.41	36	C	0	156
SDW	IWB21773	6B	85.92	0.00937	2.02826	**	0.03515	3.515	2	IWB3753 IWB25328	83.67	88.17	A	9.48	173	G	0	19
SDW	IWB8142	7A	87.71	0.00236	2.62709	**	0.04847	4.847	0		85.46	89.96	A	-9.48	77	G	0	115
SDW	IWA7419	7A	90.73	0.00921	2.03574	**	0.03532	3.532	0		88.48	92.98	G	-7.61	81	T	0	111
TRL	IWB9746	1A	109.9	0.00191	2.71897	**	0.05038	5.038	1	IWB2902	107.65	112.15	A	-9.01	62	C	0	130
TRL	IWB47703	1A	122.75	0.00117	2.93181	**	0.05528	5.528	1	IWB13385	120.5	125	C	-5.37	54	T	0	138
TRL	IWB8771	1A	148	0.00224	2.64975	**	0.04881	4.881	0		145.75	150.25	A	-0.01	178	G	0	14
TRL	IWB11309	1B	30.52	0.00191	2.71897	**	0.05037	5.037	0		28.27	32.77	C	7.29	120	T	0	72
TRL	IWB60732	1B	33.75	0.00034894	3.45725	***	0.06746	6.746	0		31.5	36	A	16.08	41	G	0	151
TRL	IWB56695	1B	77.32	0.00676	2.17005	**	0.03813	3.813	0		75.07	79.57	C	-7.79	68	T	0	124
TRL	IWB66543	1B	141.31	0.00453	2.3439	**	0.04197	4.197	1	IWB69144	139.06	143.56	C	5.3	120	T	0	72
TRL	IWB53380	2A	35.63	0.00168	2.77469	**	0.05166	5.166	2	IWB13159 IWB15066 IWA1242	33.38	37.88	A	20.3	159	G	0	33
TRL	IWB5627	2B	140.42	0.00885	2.05306	**	0.03556	3.556	0		138.17	142.67	A	9.04	105	G	0	87
TRL	IWB29332	2B	160.51	0.0076	2.11919	**	0.03701	3.701	0		158.26	162.76	A	5.5	24	G	0	168
TRL	IWB7306	3A	141.51	0.00711	2.14813	**	0.03765	3.765	0		139.26	143.76	A	-15.01	171	G	0	21
TRL	IWB57554	3B	2.83	0.00945	2.02457	**	0.03496	3.496	0		0.58	5.08	A	14.81	182	G	0	10
TRL	IWB35437	3B	41.34	0.00123	2.91009	**	0.05476	5.476	2	IWB6626 IWB35458	39.09	43.59	C	-14.64	36	T	0	156
TRL	IWB49982	3B	46.22	0.00702	2.15366	**	0.03777	3.777	2	IWB38850 IWA748	43.97	48.47	A	7.12	155	G	0	37
TRL	IWB8954	3B	49.7	0.00702	2.15366	**	0.03777	3.777	0		47.45	51.95	A	7.12	155	G	0	37
TRL	IWB36039	3B	64.62	0.00188	2.72584	**	0.05053	5.053	1	IWA1863	62.37	66.87	C	-6.06	135	T	0	57
TRL	IWA1219	4A	64.9	0.0071	2.14874	**	0.03765	3.765	0		62.65	67.15	A	2.66	106	G	0	86
TRL	IWB12737	4A	110.92	0.00955	2.02	**	0.03485	3.485	0		108.67	113.17	A	-6.4	158	G	0	34
TRL	IWB23476	4B	114.43	0.000761	3.12	***	0.05667	5.667	0		112.18	116.68	A	8.8	154	C	0	38
TRL	IWA3196	5A	16.83	0.000845	3.07	***	0.05567	5.567	1	IWA3196	14.58	19.08	C	39.84	126	T	0	66
TRL	IWB11967	5A	85.61	0.00676	2.17005	**	0.03813	3.813	1	IWB6959	83.36	87.86	A	-18.08	176	G	0	16
TRL	IWB47364	5B	181.92	0.00165	2.78252	**	0.05184	5.184	1	IWB45135	179.67	184.17	A	13.47	175	G	0	17
TRL	IWB73456	6B	90.33	0.00697	2.15677	**	0.03783	3.783	0		88.08	92.58	C	-0.72	21	T	0	171
TRL	IWB62163	6B	145.91	0.0085	2.07058	**	0.03596	3.596	1	IWB62206	143.66	148.16	A	-0.77	65	C	0	127
TRL	IWB2097	6B	152.21	0.00348	2.45842	**	0.0445	4.45	3	IWB2096 IWA2431 IWA3947	149.96	154.46	A	-1.09	58	G	0	134
TRL	IWB6290	7A	11.1	0.00538	2.26922	**	0.0403	4.03	0		8.85	13.35	C	-0.2	76	T	0	116
TRL	IWB47901	7A	14.22	0.0071	2.14874	**	0.03766	3.766	0		11.97	16.47	A	0.2	115	G	0	77
TRL	IWB11906	7A	91.23	0.00363	2.44009	**	0.04412	4.412	3	IWB5661 IWB7926 IWB11906	88.98	93.48	C	-8.57	55	T	0	137
TRL	IWB11841	7A	94.72	0.00128	2.89279	**	0.05432	5.432	0		92.47	96.97	C	-8.93	66	T	0	126
TRL	IWB30711	7B	72.81	0.00264	2.5784	**	0.04721	4.721	2	IWB64211 IWB69152	70.56	75.06	A	-4.57	125	G	0	67
TRN	IWB8696	1A	5.2	0.00085023	3.07046	***	0.05711	5.711	0		2.95	7.45	A	0.78	31	G	0	161
TRN	IWB12589	1A	13.62	0.0004601	3.33715	***	0.06317	6.317	2	IWB6999 IWB57005	11.37	15.87	A	0.57	16	G	0	176
TRN	IWB35568	1B	27.21	0.00041006	3.38715	***	0.06432	6.432	1	IWB48031	24.96	29.46	A	0.54	111	G	0	81
TRN	IWB22675	2B	87.31	0.00979	2.00922	**	0.03383	3.383	1	IWB60612	85.06	89.56	A	-0.45	20	G	0	172
TRN	IWB70307	2B	128.76	0.00933	2.03012	**	0.03427	3.427	1	IWA5789	126.51	131.01	G	-0.32	63	T	0	129
TRN	IWB35157	3A	71.81	0.00529	2.27654	**	0.03956	3.956	11	IWA3498 IWB29859 IWB14495 IWB49444 IWB49539 IWA143 IWA2156 IWA3156 IWA5617 IWA5782 IWA8590	69.56	74.06	G	-0.31	92	T	0	100
TRN	IWB36021	3B	4.5	0.006	2.22185	**	0.03837	3.837	0		2.25	6.75	C	0.32	44	T	0	148
TRN	IWB50786	3B	19.4	0.00728	2.13787	**	0.03657	3.657	4	IWA2037 IWB68098 IWB50787 IWB72944	17.15	21.65	A	0.45	21	G	0	171
TRN	IWA5324	3B	138.42	0.00761	2.11862	**	0.03616	3.616	0		136.17	140.67	C	0.38	62	T	0	130
TRN	IWB50513	3B	148.42	0.00136	2.86646	**	0.05253	5.253	3	IWB32805 IWB8291 IWB25749	146.17	150.67	G	0.41	144	T	0	48
TRN	IWB21309	4A	17.01	0.00020392	3.69054	***	0.07132	7.132	3	IWB52625 IWB21310 IWB40004	14.76	19.26	C	-0.43	87	T	0	105
TRN	IWB10265	4B	44.92	0.00072446	3.13999	***	0.05869	5.869	1	IWB72884	42.67	47.17	A	0.39	138	G	0	54
TRN	IWB35047	4B	80.4	0.00025635	3.59117	***	0.06901	6.901	0		78.15	82.65	C	-0.44	91	G	0	101
TRN	IWB66095	4B	91.74	0.0004286	3.36795	***	0.06388	6.388	4	IWB24190 IWB56768 IWB72379 IWB74594	89.49	93.99	C	0.52	47	T	0	145
TRN	IWA5086	5B	40.78	0.00705	2.15181	**	0.03686	3.686	4	IWB25548 IWB34500 IWB68020 IWA166	38.53	43.03	C	0.4	30	T	0	162
TRN	IWB64602	5B	189.77	0.00371	2.43063	**	0.0429	4.29	1	IWB55144	187.52	192.02	A	0.38	112	G	0	80
TRN	IWB45770	6A	60.02	0.00391	2.40782	**	0.0424	4.24	0		57.77	62.27	A	-0.38	62	G	0	130
TRN	IWB28178	6B	69.95	0.00672	2.17263	**	0.03732	3.732	8	IWB60487 IWB4783 IWB5090 IWA2451 IWA2652 IWA3971 IWA4065 IWA4986	67.7	72.2	C	-0.41	75	T	0	117
TRN	IWB6290	7A	11.1	0.00802	2.09583	**	0.03568	3.568	2	IWB67845 IWB47901	8.85	13.35	C	0.31	76	T	0	116
TRN	IWB3767	7A	146.9	0.00084351	3.07391	***	0.05719	5.719	3	IWB25280 IWB56095 IWB56096	144.65	149.15	C	0.5	171	T	0	21
TRN	IWA6901	7B	28.54	0.00925	2.03386	**	0.03435	3.435	0		26.29	30.79	A	0.39	59	G	0	133
* RSA traits acronyms:			ARL, average root length; IRW, individual root dry weight; RDW, root dry weight; RGA, root growth angle; RSR, root to shoot ratio; RT6, presence of the sixth root; SDW, shoot dry weight; TRL, total root length; TRN, total root number
Significance thresholds			** Marker-wise P≤ 0.01
			*** Marker-wise P ≤ 0.001
			**** Experiment-wise P ≤ 0.05 (marker-wise P ≤ 0.0001)
