# Supplementary material for: Genome-wide association analysis unveils novel QTLs for seminal root system architecture traits in Ethiopian durum wheat
Source: BMC Genomics. 2021 Jan 6;22:20. doi: 10.1186/s12864-020-07320-4 (PMC7789649; doi:10.1186/s12864-020-07320-4)
Supplement: Supplementary file 5 — Additional file 5: Table S5. Allelic distribution for root growth angle QTL-tagging SNPs in the Ethiopian durum wheat panel. Accessions are listed in ascending order for RGA. [file 12864_2020_7320_MOESM5_ESM.xlsx]

## Sheet: RGA
Table S5. Allelic distribution for root growth angle (RGA) QTL-tagging SNPs in the Ethiopian durum wheat panel. Accessions are listed by RGA in ascending order for RGA.
			Root growth angle (RGA) QTL-tagging markers
Accession	RGA	QTL-tagging markers	IWB71119	IWB69385	IWA4603	IWB64082	IWB37899	IWB70344	IWA6253	IWB49974	IWB43503
		alleles	C/T	G/T	A/G	C/T	C/T	A/G	A/G	A/G	C/T
		chrom	6A	4A	6A	6A	6A	6A	1A	6A	4A
		cM	122.43	167.15	117.72	0.18	119	105.73	120.07	110.3	41.33
		-LOG10 P	6.84622	3.15335	2.81248	2.80688	2.77989	2.74715	2.73283	2.70997	2.65365
		R²(%)	16.083	6.378	5.548	5.536	5.472	5.392	5.359	5.304	5.167
		Allelic Effect	22.31	13.44	15.72	15.4	11.05	13.68	13.52	16.29	14.15
EP011	45.7646		CC	TT	AA	CC	CC	GG	AA	AA	CC
EP014	47.8191		CC	TT	AA	CC	CC	GG	AA	AA	CC
EP077	51.2609		TT	TT	GG	CC	TT	AA	GG	GG	CC
EP019	51.6284		CC	GG	AA	CC	CC	GG	AA	AA	CC
EP042	57.6109		CC	TT	AA	CC	CC	AA	GG	AA	CC
EP074	57.8727		CC	TT	AA	TT	CC	GG	GG	AA	CC
EP036	59.1054		CC	GG	AA	CC	CC	GG	GG	AA	TT
EP010	60.4027		CC	TT	AA	CC	CC	GG	AA	AA	CC
EP087	61.3864		CC	TT	AA	CC	CC	GG	AA	AA	CC
EP044	62.5857		TT	TT	GG	TT	CC	AA	AA	GG	CC
EP034	63.9292		CC	TT	AA	CC	CC	AA	GG	AA	CC
EP070	66.6361		CC	TT	AA	CC	CC	GG	AA	AA	CC
EP068	66.8429		CC	TT	AA	CC	CC	GG	AA	AA	CC
EP095	67.9955		CC	TT	AA	CC	CC	AA	AA	GG	CC
EP069	68.9852		CC	TT	AA	CC	CC	GG	AA	AA	CC
EP127	71.1709		TT	TT	GG	CC	CC	AA	AA	GG	CC
EP041	71.947		CC	TT	AA	CC	CC	AA	GG	AA	CC
EP110	72.2039		TT	GG	AA	CC	CC	GG	GG	AA	CC
EP015	75.9188		CC	GG	AA	CC	CC	GG	AA	AA	TT
EP128	76.0063		TT	TT	GG	CC	CC	AA	AA	GG	CC
EP166	76.3288		TT	TT	GG	CC	TT	AA	AA	GG	CC
EP088	76.3762		CC	TT	AA	CC	CC	GG	AA	AA	CC
EP003	76.3992		CC	TT	AA	CC	CC	GG	AA	AA	CC
EP020	76.6361		CC	TT	AA	CC	CC	GG	AA	AA	CC
EP188	77.7397		CC	GG	AA	CC	CC	GG	AA	AA	CC
EP097	78.2042		TT	TT	GG	CC	CC	AA	AA	GG	CC
EP170	78.4694		TT	TT	GG	CC	CC	AA	AA	GG	CC
EP108	79.1063		CC	GG	AA	CC	CC	GG	GG	AA	CC
EP109	80.5284		CC	TT	AA	CC	CC	AA	GG	AA	CC
EP137	80.5376		TT	TT	GG	CC	CC	AA	GG	GG	CC
EP080	81.5706		CC	TT	AA	CC	CC	GG	AA	AA	TT
EP021	81.5754		CC	TT	AA	CC	CC	GG	AA	AA	CC
EP154	82.7404		CC	TT	AA	CC	CC	GG	AA	AA	CC
EP079	83.2549		CC	TT	AA	CC	CC	GG	AA	AA	TT
EP049	83.4617		CC	TT	AA	TT	CC	GG	GG	AA	TT
EP038	83.5036		CC	TT	AA	CC	CC	AA	AA	AA	CC
EP118	83.573		TT	TT	AA	CC	TT	AA	AA	AA	CC
EP030	83.6027		CC	TT	GG	CC	CC	AA	AA	GG	CC
EP096	83.6824		CC	TT	AA	CC	CC	GG	AA	AA	CC
EP136	84.1036		TT	TT	GG	CC	CC	AA	GG	GG	CC
EP126	84.4703		CC	TT	AA	CC	CC	GG	AA	AA	CC
EP062	85.2178		TT	TT	GG	CC	CC	AA	AA	GG	CC
EP133	85.5085		TT	TT	GG	CC	CC	AA	AA	GG	CC
EP094	85.6727		CC	TT	AA	CC	CC	AA	AA	AA	CC
EP150	86.3039		TT	TT	GG	CC	CC	AA	GG	GG	CC
EP084	86.4524		CC	GG	AA	CC	CC	GG	AA	AA	CC
EP064	86.4984		TT	TT	GG	CC	CC	AA	AA	GG	CC
EP130	86.7706		TT	TT	GG	CC	CC	AA	AA	GG	CC
EP039	87.0095		TT	TT	GG	CC	CC	AA	AA	GG	CC
EP075	87.5955		CC	GG	AA	CC	CC	GG	AA	AA	CC
EP186	87.837		CC	GG	AA	CC	CC	GG	AA	AA	CC
EP022	87.8724		CC	TT	AA	CC	CC	AA	AA	AA	CC
EP185	88.0622		CC	GG	AA	CC	CC	GG	AA	AA	CC
EP107	88.19		CC	TT	GG	CC	CC	AA	GG	AA	CC
EP002	89.5391		TT	TT	GG	CC	TT	AA	AA	GG	CC
EP004	89.8726		TT	TT	GG	CC	CC	AA	AA	GG	CC
EP072	90.7456		CC	TT	AA	CC	CC	GG	AA	AA	CC
EP057	90.8376		CC	GG	AA	CC	CC	GG	AA	AA	TT
EP180	90.9039		CC	GG	AA	CC	CC	GG	AA	AA	CC
EP076	90.9491		CC	TT	AA	CC	CC	GG	GG	AA	CC
EP129	91.2284		TT	TT	GG	CC	CC	AA	AA	GG	CC
EP175	91.4955		CC	GG	AA	CC	CC	GG	AA	AA	CC
EP089	92.0549		TT	GG	GG	TT	TT	AA	AA	GG	TT
EP176	92.237		CC	GG	AA	CC	CC	GG	AA	AA	CC
EP194	92.3288		CC	GG	AA	CC	CC	GG	AA	AA	CC
EP197	92.3429		CC	GG	AA	CC	CC	GG	AA	AA	CC
EP113	92.8418		CC	GG	AA	CC	CC	AA	AA	AA	CC
EP117	92.9709		TT	GG	AA	CC	CC	AA	AA	AA	CC
EP182	93.4671		CC	GG	AA	CC	CC	GG	AA	AA	CC
EP183	93.6418		CC	GG	AA	CC	CC	GG	AA	AA	CC
EP017	93.6703		CC	GG	AA	CC	CC	GG	AA	AA	TT
EP085	93.7139		CC	GG	AA	CC	CC	GG	AA	AA	TT
EP187	93.7429		CC	GG	AA	CC	CC	GG	AA	AA	CC
EP132	94.2553		TT	TT	GG	CC	CC	AA	AA	GG	CC
EP184	94.3388		CC	GG	AA	CC	CC	GG	AA	AA	CC
EP156	94.4036		TT	TT	GG	CC	TT	AA	AA	GG	CC
EP112	94.422		TT	GG	AA	CC	TT	AA	AA	AA	CC
EP167	94.437		CC	TT	AA	CC	CC	GG	AA	AA	CC
EP083	94.5699		CC	TT	AA	TT	CC	GG	GG	AA	CC
EP173	95.2418		TT	TT	GG	CC	CC	AA	AA	GG	CC
EP008	95.4095		TT	GG	GG	CC	CC	AA	AA	GG	CC
EP086	95.4491		CC	GG	AA	TT	CC	GG	AA	AA	CC
EP045	95.6786		CC	GG	AA	CC	CC	AA	AA	AA	TT
EP131	95.7659		TT	TT	GG	CC	CC	AA	AA	GG	CC
EP026	96.3996		TT	TT	GG	CC	CC	AA	AA	GG	CC
EP193	96.4418		CC	GG	AA	CC	CC	GG	AA	AA	CC
EP098	97.1095		TT	TT	GG	CC	CC	AA	AA	GG	CC
EP192	97.5005		CC	GG	AA	CC	CC	GG	AA	AA	CC
EP134	97.6318		TT	TT	GG	CC	CC	AA	AA	GG	CC
EP111	97.7326		CC	TT	AA	CC	CC	GG	GG	AA	CC
EP146	98.037		TT	TT	GG	CC	CC	AA	AA	GG	TT
EP195	98.1656		CC	GG	AA	CC	CC	GG	AA	AA	CC
EP169	98.273		TT	TT	GG	CC	CC	AA	AA	GG	CC
EP043	98.832		CC	TT	AA	CC	CC	GG	AA	AA	CC
EP155	99.2955		TT	TT	GG	CC	CC	AA	AA	GG	CC
EP122	99.5601		CC	TT	AA	CC	CC	AA	AA	AA	CC
EP120	99.6039		TT	TT	GG	CC	TT	AA	AA	AA	CC
EP135	100.029		TT	TT	GG	CC	CC	AA	GG	GG	CC
EP082	101.079		CC	GG	AA	CC	CC	GG	AA	AA	CC
EP158	101.373		TT	TT	GG	CC	CC	AA	AA	GG	CC
EP051	101.618		TT	GG	GG	TT	TT	AA	AA	GG	CC
EP179	101.769		CC	GG	AA	CC	CC	GG	AA	AA	CC
EP124	101.906		CC	TT	GG	CC	TT	AA	AA	AA	CC
EP091	101.999		TT	GG	GG	TT	TT	AA	AA	GG	TT
EP190	102.137		CC	GG	AA	CC	CC	GG	AA	AA	CC
EP037	102.182		CC	TT	AA	CC	CC	AA	GG	AA	CC
EP164	102.509		TT	TT	GG	CC	CC	AA	AA	GG	CC
EP024	102.563		TT	TT	GG	CC	TT	AA	AA	GG	CC
EP172	102.578		TT	TT	GG	CC	CC	AA	AA	GG	CC
EP160	102.637		TT	TT	GG	CC	CC	AA	AA	GG	CC
EP159	102.895		CC	TT	AA	CC	CC	GG	AA	AA	CC
EP028	103.076		TT	TT	GG	CC	TT	AA	AA	GG	CC
EP048	103.143		TT	TT	GG	CC	CC	AA	AA	GG	CC
EP023	103.294		TT	TT	GG	CC	TT	AA	GG	GG	TT
EP141	103.299		TT	TT	GG	CC	CC	AA	AA	GG	CC
EP119	103.762		TT	GG	GG	CC	TT	AA	GG	AA	CC
EP105	103.995		CC	GG	AA	CC	CC	AA	GG	AA	CC
EP174	104.072		TT	GG	AA	CC	TT	AA	AA	AA	CC
EP047	104.804		TT	TT	GG	CC	CC	AA	AA	AA	TT
EP142	104.834		TT	TT	GG	CC	CC	AA	AA	GG	CC
EP196	105.137		CC	GG	AA	CC	CC	GG	AA	AA	CC
EP078	105.143		TT	TT	GG	TT	TT	AA	AA	GG	CC
EP145	105.295		TT	TT	GG	CC	CC	AA	GG	GG	CC
EP163	105.579		TT	TT	GG	CC	TT	AA	AA	GG	CC
EP162	106.133		CC	TT	AA	CC	CC	GG	AA	AA	CC
EP189	106.169		CC	GG	AA	CC	CC	GG	AA	AA	CC
EP152	106.2		TT	TT	GG	CC	CC	AA	GG	GG	CC
EP191	106.272		CC	GG	AA	CC	CC	GG	AA	AA	CC
EP016	106.395		CC	GG	AA	CC	CC	GG	AA	AA	CC
EP139	106.428		TT	TT	GG	CC	CC	AA	AA	GG	CC
EP025	106.925		TT	TT	GG	CC	CC	AA	AA	GG	CC
EP071	107.55		CC	TT	AA	CC	CC	GG	AA	AA	CC
EP106	107.804		TT	GG	AA	CC	TT	AA	AA	AA	CC
EP115	107.962		TT	GG	AA	CC	TT	GG	AA	AA	CC
EP165	108.005		TT	TT	GG	CC	CC	AA	AA	GG	CC
EP093	108.266		TT	GG	GG	TT	TT	AA	AA	GG	TT
EP006	108.416		TT	GG	AA	TT	CC	AA	AA	GG	TT
EP147	108.586		TT	TT	GG	CC	CC	AA	GG	GG	CC
EP116	108.837		TT	GG	GG	CC	TT	AA	GG	AA	CC
EP092	108.889		TT	GG	GG	TT	TT	AA	AA	GG	TT
EP200	108.904		TT	TT	GG	CC	CC	AA	AA	GG	CC
EP143	109.075		TT	TT	GG	CC	CC	AA	GG	GG	CC
EP059	109.155		TT	GG	AA	TT	TT	GG	GG	AA	TT
EP140	109.361		TT	TT	GG	CC	CC	AA	AA	GG	TT
EP065	109.729		TT	TT	GG	CC	CC	AA	AA	GG	CC
EP199	109.803		TT	GG	GG	CC	CC	AA	AA	GG	CC
EP144	109.939		TT	TT	GG	CC	CC	AA	GG	GG	CC
EP157	110.01		TT	TT	GG	CC	CC	AA	AA	GG	CC
EP138	110.373		TT	TT	GG	CC	CC	AA	AA	GG	CC
EP033	110.466		CC	GG	AA	CC	CC	GG	GG	AA	TT
EP168	110.676		TT	TT	GG	CC	CC	AA	AA	GG	CC
EP060	110.892		TT	GG	GG	TT	TT	AA	AA	GG	CC
EP099	111.228		TT	TT	GG	CC	CC	AA	AA	GG	CC
EP149	111.228		TT	TT	GG	CC	CC	AA	GG	GG	CC
EP058	111.546		TT	GG	GG	TT	CC	AA	AA	AA	CC
EP181	111.868		CC	GG	AA	CC	CC	GG	AA	AA	CC
EP153	112.291		TT	TT	GG	CC	CC	AA	AA	GG	CC
EP029	112.928		TT	TT	GG	CC	CC	AA	AA	GG	CC
EP046	113.116		TT	TT	GG	TT	CC	AA	AA	AA	TT
EP103	113.243		TT	GG	AA	CC	CC	GG	AA	AA	CC
EP032	113.872		TT	GG	AA	CC	TT	GG	GG	AA	TT
EP067	114.538		TT	TT	GG	CC	CC	AA	AA	GG	CC
EP005	115.039		CC	GG	AA	CC	CC	AA	AA	AA	TT
EP171	115.066		TT	TT	GG	CC	CC	AA	AA	GG	CC
EP013	115.103		CC	GG	AA	CC	CC	GG	AA	AA	TT
EP101	115.306		TT	GG	AA	CC	TT	AA	AA	AA	CC
EP050	115.836		TT	GG	GG	TT	TT	AA	AA	GG	CC
EP063	115.899		TT	TT	GG	CC	CC	AA	AA	GG	CC
EP100	116.137		TT	TT	GG	CC	TT	AA	AA	GG	CC
EP114	116.339		TT	GG	GG	CC	TT	AA	GG	AA	CC
EP198	116.373		TT	GG	GG	CC	CC	AA	AA	GG	CC
EP121	117.166		TT	GG	GG	CC	TT	AA	GG	AA	CC
EP123	117.742		TT	GG	GG	CC	CC	AA	AA	AA	CC
EP090	118.197		TT	GG	GG	TT	TT	AA	AA	GG	TT
EP018	119.079		TT	TT	GG	CC	TT	AA	AA	GG	TT
EP125	119.395		TT	GG	AA	CC	TT	AA	AA	AA	CC
EP031	119.433		TT	TT	GG	CC	CC	AA	AA	GG	CC
EP001	120.278		TT	GG	GG	CC	TT	AA	AA	GG	CC
EP054	120.373		TT	GG	AA	TT	TT	GG	AA	AA	TT
EP009	120.662		TT	GG	AA	CC	TT	GG	AA	AA	TT
EP055	120.995		TT	GG	AA	TT	CC	GG	AA	AA	TT
EP066	121.329		TT	TT	GG	CC	CC	AA	AA	GG	CC
EP012	121.518		CC	GG	AA	TT	CC	GG	AA	AA	TT
EP081	121.966		CC	TT	AA	CC	CC	GG	AA	AA	TT
EP052	122.428		TT	GG	AA	TT	TT	GG	AA	AA	TT
EP007	122.604		TT	TT	GG	CC	CC	AA	AA	GG	CC
EP104	123.355		TT	GG	AA	CC	CC	AA	AA	AA	CC
EP053	123.519		TT	GG	AA	TT	TT	GG	AA	AA	TT
EP151	123.755		TT	TT	GG	CC	CC	AA	AA	GG	CC
EP102	124.167		TT	TT	GG	CC	TT	AA	AA	GG	TT
EP056	129.589		TT	GG	GG	TT	TT	AA	AA	GG	TT
EP061	130.533		TT	GG	GG	CC	TT	AA	AA	GG	TT
		SNP allele frequency	CC	TT	AA	CC	CC	GG	GG	AA	CC
			0.42	0.6	0.51	0.88	0.78	0.39	0.18	0.55	0.81
		SNP allele frequency	TT	GG	GG	TT	TT	AA	AA	GG	TT
			0.58	0.4	0.49	0.12	0.22	0.61	0.82	0.55	0.19
Allele contributing a narrow seedling root angle
Allele contributing a wide seedling root angle
