# Supplementary material for: Genome-wide association analysis unveils novel QTLs for seminal root system architecture traits in Ethiopian durum wheat
Source: BMC Genomics. 2021 Jan 6;22:20. doi: 10.1186/s12864-020-07320-4 (PMC7789649; doi:10.1186/s12864-020-07320-4)
Supplement: Supplementary file 6 — Additional file 6: Table S6. Allelic distribution for total root number QTL-tagging SNPs in the Ethiopian durum wheat panel. Accessions are listed in ascending order for TRN. [file 12864_2020_7320_MOESM6_ESM.xlsx]

## Sheet: TRN
Table S6. Allelic distribution for total root number (TRN) QTL-tagging SNPs in the Ethiopian durum wheat panel. Accessions are listed in ascending order for TRN.
			Total root number (TRN) QTL-tagging markers
Accession	TRN	QTL-tagging markers	IWB21309	IWB35047	IWB35568	IWB66095	IWB12589	IWB10265	IWB3767	IWB8696	IWB50513
		alleles	C/T	C/G	A/G	C/T	A/G	A/G	C/T	A/G	G/T
		chrom	4A	4B	1B	4B	1A	4B	7A	1A	3B
		cM	17.01	80.4	27.21	91.74	13.62	44.92	146.9	5.2	148.42
		-LOG10 P	3.69054	3.59117	3.38715	3.36795	3.33715	3.13999	3.07391	3.07046	2.86646
		R²(%)	7.132	6.901	6.432	6.388	6.317	5.869	5.719	5.711	5.253
		Allelic Effect	0.43	0.44	0.54	0.52	0.57	0.39	0.5	0.78	0.41
EP059	3.47322		TT	CC	GG	TT	GG	AA	CC	GG	GG
EP087	3.53081		CC	GG	AA	TT	GG	GG	TT	GG	GG
EP089	3.53989		CC	CC	AA	TT	GG	GG	TT	GG	GG
EP028	3.66389		TT	CC	GG	TT	GG	GG	TT	GG	TT
EP105	3.73085		CC	GG	AA	CC	GG	AA	CC	AA	GG
EP066	3.90604		CC	CC	GG	TT	GG	GG	CC	GG	TT
EP045	3.93965		TT	GG	AA	TT	GG	AA	CC	GG	GG
EP069	3.98655		CC	CC	AA	TT	GG	GG	TT	GG	TT
EP026	4.0957		CC	CC	GG	TT	GG	AA	CC	GG	GG
EP062	4.26506		CC	CC	GG	TT	GG	GG	CC	GG	TT
EP136	4.3209		TT	CC	GG	TT	GG	AA	CC	GG	GG
EP135	4.33085		TT	CC	GG	TT	GG	AA	CC	GG	GG
EP007	4.4209		CC	CC	GG	TT	GG	AA	CC	GG	TT
EP064	4.51004		CC	CC	GG	TT	GG	GG	CC	GG	TT
EP063	4.54947		CC	CC	GG	TT	GG	GG	CC	GG	TT
EP146	4.55423		TT	CC	GG	TT	GG	GG	CC	GG	TT
EP052	4.55424		TT	CC	GG	TT	GG	AA	CC	GG	GG
EP070	4.5581		CC	CC	AA	TT	GG	GG	TT	GG	TT
EP048	4.56389		CC	CC	GG	TT	AA	AA	CC	GG	GG
EP042	4.58825		TT	CC	AA	TT	AA	AA	CC	GG	GG
EP076	4.58943		CC	CC	AA	TT	GG	AA	CC	GG	GG
EP023	4.64595		CC	CC	GG	TT	GG	GG	TT	GG	GG
EP058	4.64979		TT	GG	GG	TT	GG	GG	CC	GG	TT
EP060	4.66232		CC	CC	GG	TT	GG	AA	CC	GG	GG
EP141	4.68127		TT	CC	GG	TT	GG	AA	CC	GG	TT
EP001	4.68133		CC	CC	GG	TT	GG	GG	CC	GG	GG
EP199	4.69143		TT	CC	GG	TT	GG	AA	CC	GG	TT
EP102	4.69392		CC	CC	GG	TT	GG	AA	CC	GG	GG
EP145	4.69752		TT	CC	GG	TT	GG	AA	CC	GG	GG
EP010	4.72476		CC	CC	AA	TT	GG	GG	TT	GG	TT
EP012	4.76506		TT	GG	AA	TT	GG	AA	CC	GG	GG
EP113	4.76729		CC	GG	AA	CC	GG	GG	CC	AA	GG
EP054	4.7784		TT	GG	GG	TT	GG	AA	CC	GG	GG
EP147	4.78081		TT	CC	GG	TT	GG	AA	CC	GG	GG
EP091	4.78127		CC	CC	AA	TT	GG	GG	TT	GG	GG
EP084	4.79015		TT	GG	AA	TT	GG	AA	CC	GG	TT
EP065	4.79752		CC	CC	GG	TT	GG	GG	CC	GG	TT
EP166	4.79752		TT	CC	GG	TT	GG	GG	TT	GG	GG
EP002	4.80168		CC	CC	GG	TT	GG	GG	TT	GG	GG
EP119	4.81322		CC	GG	AA	CC	GG	AA	CC	AA	GG
EP183	4.83396		CC	GG	GG	TT	GG	AA	CC	GG	GG
EP144	4.84507		TT	CC	GG	TT	GG	GG	CC	GG	GG
EP106	4.85423		CC	GG	AA	CC	GG	GG	CC	AA	GG
EP006	4.85609		TT	CC	AA	TT	GG	AA	CC	GG	TT
EP067	4.85765		CC	CC	GG	TT	GG	GG	CC	GG	TT
EP025	4.87862		CC	CC	GG	TT	GG	AA	CC	GG	GG
EP037	4.88943		TT	CC	AA	TT	AA	AA	CC	GG	GG
EP103	4.91173		CC	GG	AA	CC	GG	GG	CC	AA	GG
EP019	4.91322		CC	GG	AA	TT	GG	AA	CC	GG	GG
EP188	4.91404		CC	GG	GG	TT	GG	AA	CC	GG	GG
EP112	4.91456		CC	GG	AA	CC	GG	GG	CC	AA	GG
EP093	4.91614		CC	CC	AA	TT	GG	GG	TT	GG	GG
EP011	4.93473		CC	CC	AA	TT	GG	GG	TT	GG	TT
EP074	4.94507		TT	GG	AA	TT	GG	AA	CC	GG	TT
EP056	4.95619		TT	GG	AA	CC	GG	AA	CC	GG	GG
EP055	4.96419		TT	CC	AA	TT	GG	AA	CC	GG	GG
EP175	4.96419		CC	GG	GG	TT	GG	AA	CC	GG	GG
EP072	4.97327		CC	CC	AA	TT	GG	GG	TT	GG	TT
EP043	4.97778		TT	GG	AA	TT	GG	AA	TT	GG	GG
EP096	4.98943		CC	CC	AA	TT	GG	AA	CC	GG	GG
EP068	4.99722		CC	CC	AA	TT	GG	GG	TT	GG	TT
EP124	5.01174		CC	GG	AA	CC	GG	GG	CC	AA	GG
EP121	5.0146		CC	GG	AA	CC	GG	GG	CC	AA	GG
EP137	5.02432		TT	CC	GG	TT	GG	AA	CC	GG	GG
EP015	5.02959		TT	GG	AA	TT	GG	AA	CC	GG	GG
EP140	5.03001		TT	CC	GG	TT	GG	GG	CC	GG	TT
EP190	5.03001		CC	GG	GG	TT	GG	AA	CC	GG	GG
EP005	5.0573		TT	GG	AA	TT	GG	AA	CC	GG	GG
EP100	5.06334		TT	CC	AA	TT	GG	GG	TT	GG	GG
EP138	5.08071		TT	CC	GG	TT	GG	AA	CC	GG	TT
EP198	5.08071		TT	CC	GG	TT	GG	AA	CC	GG	TT
EP122	5.08521		CC	GG	AA	CC	GG	AA	CC	AA	GG
EP196	5.08756		CC	GG	GG	TT	GG	AA	CC	GG	GG
EP110	5.09668		CC	GG	AA	CC	GG	GG	TT	AA	GG
EP107	5.11132		CC	GG	AA	CC	GG	AA	CC	AA	GG
EP104	5.11236		CC	GG	AA	CC	GG	GG	CC	AA	GG
EP174	5.12396		CC	GG	AA	CC	GG	GG	CC	AA	GG
EP194	5.12396		CC	GG	GG	TT	GG	AA	CC	GG	GG
EP008	5.13055		TT	CC	GG	TT	GG	GG	CC	GG	TT
EP017	5.15423		TT	GG	AA	TT	GG	AA	CC	GG	GG
EP071	5.15459		CC	CC	AA	TT	GG	GG	TT	GG	TT
EP086	5.15609		TT	GG	AA	TT	GG	AA	CC	GG	GG
EP024	5.1784		CC	CC	GG	TT	GG	AA	CC	GG	GG
EP099	5.17989		CC	CC	GG	TT	GG	GG	CC	GG	TT
EP111	5.18127		CC	GG	AA	TT	GG	GG	CC	AA	GG
EP176	5.18756		CC	GG	GG	TT	GG	AA	CC	GG	GG
EP117	5.19098		CC	GG	AA	CC	GG	GG	CC	AA	GG
EP080	5.19668		CC	GG	AA	TT	GG	AA	CC	GG	GG
EP021	5.20136		TT	GG	AA	TT	GG	AA	CC	GG	GG
EP154	5.20373		CC	GG	AA	CC	GG	GG	CC	AA	GG
EP114	5.21174		CC	GG	AA	CC	GG	GG	CC	AA	GG
EP149	5.21322		TT	CC	GG	TT	GG	AA	CC	GG	GG
EP171	5.2146		TT	CC	AA	CC	GG	AA	CC	GG	TT
EP038	5.2209		TT	GG	AA	CC	AA	AA	CC	GG	GG
EP126	5.2209		CC	GG	AA	CC	GG	GG	CC	AA	GG
EP150	5.23001		TT	CC	GG	TT	GG	AA	CC	GG	GG
EP134	5.23396		TT	CC	GG	TT	GG	AA	CC	GG	TT
EP101	5.23502		CC	GG	AA	CC	GG	GG	CC	AA	GG
EP151	5.23821		TT	CC	GG	TT	GG	AA	CC	GG	GG
EP079	5.23989		CC	GG	AA	TT	GG	AA	CC	GG	GG
EP013	5.24295		TT	GG	AA	TT	GG	AA	CC	GG	GG
EP159	5.24655		TT	GG	AA	TT	GG	AA	CC	GG	GG
EP039	5.26389		TT	GG	AA	TT	GG	AA	CC	GG	GG
EP187	5.26389		CC	GG	GG	TT	GG	AA	CC	GG	GG
EP009	5.27989		TT	GG	AA	TT	GG	AA	CC	GG	GG
EP139	5.27989		TT	CC	GG	TT	GG	AA	CC	GG	TT
EP108	5.28071		CC	GG	AA	CC	GG	AA	CC	AA	GG
EP158	5.28071		TT	CC	AA	CC	GG	AA	CC	GG	TT
EP132	5.28123		CC	GG	GG	CC	AA	AA	CC	GG	GG
EP116	5.28756		CC	GG	AA	CC	GG	GG	CC	AA	GG
EP020	5.29143		TT	GG	AA	TT	GG	AA	CC	GG	GG
EP185	5.29752		CC	GG	GG	TT	GG	AA	CC	GG	GG
EP123	5.30062		CC	GG	AA	CC	GG	GG	CC	AA	GG
EP029	5.31322		CC	CC	GG	TT	GG	AA	CC	GG	GG
EP129	5.31322		TT	GG	GG	CC	AA	AA	CC	GG	GG
EP003	5.31614		TT	GG	AA	TT	GG	AA	CC	GG	GG
EP018	5.31645		CC	CC	AA	TT	GG	AA	CC	GG	GG
EP191	5.3261		CC	GG	GG	TT	GG	AA	CC	GG	GG
EP088	5.33055		TT	GG	AA	TT	GG	AA	CC	GG	GG
EP153	5.33458		TT	CC	GG	TT	AA	AA	CC	AA	TT
EP031	5.34794		TT	CC	GG	TT	GG	AA	CC	GG	TT
EP184	5.3573		CC	GG	GG	TT	GG	AA	CC	GG	GG
EP085	5.38711		TT	CC	AA	TT	GG	AA	CC	GG	GG
EP036	5.39063		TT	CC	GG	TT	GG	GG	TT	GG	GG
EP030	5.39143		TT	CC	AA	TT	GG	AA	CC	GG	GG
EP182	5.39392		CC	GG	GG	TT	GG	AA	CC	GG	GG
EP115	5.39752		CC	GG	AA	CC	GG	AA	CC	AA	GG
EP155	5.39752		TT	CC	GG	CC	GG	AA	CC	GG	TT
EP022	5.40168		TT	CC	AA	TT	GG	AA	CC	GG	GG
EP090	5.40387		CC	CC	AA	TT	GG	GG	TT	GG	GG
EP083	5.40961		TT	GG	AA	TT	GG	AA	CC	GG	GG
EP186	5.4209		CC	GG	GG	TT	GG	AA	CC	GG	GG
EP050	5.42476		TT	GG	AA	TT	GG	AA	CC	GG	GG
EP197	5.43055		CC	GG	GG	TT	GG	AA	CC	GG	GG
EP125	5.43085		CC	GG	AA	CC	GG	GG	CC	AA	GG
EP195	5.44337		CC	GG	GG	TT	GG	AA	CC	GG	GG
EP131	5.44794		TT	CC	GG	TT	AA	AA	CC	GG	GG
EP192	5.46058		CC	GG	GG	TT	GG	AA	CC	GG	GG
EP200	5.46334		TT	CC	GG	TT	GG	AA	CC	GG	TT
EP173	5.46729		TT	CC	AA	TT	GG	AA	CC	GG	TT
EP032	5.46835		TT	GG	AA	TT	GG	AA	CC	GG	GG
EP118	5.48071		CC	GG	AA	CC	GG	GG	CC	AA	GG
EP047	5.48756		TT	GG	AA	TT	GG	AA	CC	GG	GG
EP172	5.50424		TT	CC	AA	CC	GG	AA	CC	GG	TT
EP082	5.51456		TT	GG	AA	TT	GG	AA	CC	GG	GG
EP098	5.53055		CC	GG	GG	CC	GG	AA	CC	GG	TT
EP143	5.53396		TT	CC	GG	TT	GG	AA	CC	GG	GG
EP041	5.53464		TT	CC	AA	TT	AA	AA	CC	GG	GG
EP109	5.54655		TT	GG	AA	CC	GG	GG	CC	AA	GG
EP044	5.55681		TT	GG	AA	TT	GG	AA	CC	GG	GG
EP057	5.55765		TT	GG	AA	TT	GG	AA	CC	GG	GG
EP097	5.55765		CC	CC	GG	TT	GG	GG	CC	GG	TT
EP127	5.55765		TT	GG	GG	CC	AA	AA	CC	GG	GG
EP170	5.59143		TT	CC	AA	CC	GG	AA	CC	GG	TT
EP189	5.59143		CC	GG	GG	TT	GG	AA	CC	GG	GG
EP142	5.59392		TT	CC	GG	TT	GG	AA	CC	GG	TT
EP095	5.59752		CC	CC	AA	TT	GG	AA	CC	GG	GG
EP128	5.61404		TT	GG	GG	CC	AA	AA	CC	GG	GG
EP092	5.61456		CC	CC	AA	TT	GG	GG	TT	GG	GG
EP081	5.6146		CC	GG	AA	TT	GG	AA	CC	GG	GG
EP053	5.65901		TT	GG	AA	TT	GG	AA	CC	GG	GG
EP181	5.66124		CC	GG	GG	TT	GG	AA	CC	GG	GG
EP120	5.66334		CC	GG	AA	CC	GG	AA	CC	AA	GG
EP094	5.6784		TT	GG	AA	TT	GG	AA	CC	GG	GG
EP162	5.68127		TT	GG	AA	TT	GG	AA	CC	GG	GG
EP051	5.68229		TT	GG	AA	TT	GG	AA	CC	GG	GG
EP180	5.69668		CC	GG	GG	TT	GG	AA	CC	GG	GG
EP014	5.72348		TT	GG	AA	TT	GG	AA	CC	GG	GG
EP152	5.72725		TT	CC	GG	TT	GG	AA	CC	GG	GG
EP016	5.73567		TT	GG	AA	TT	GG	AA	CC	GG	GG
EP169	5.74738		TT	CC	AA	CC	GG	AA	CC	GG	TT
EP061	5.74794		TT	GG	AA	TT	GG	AA	CC	GG	GG
EP167	5.75423		TT	GG	AA	TT	GG	AA	CC	GG	GG
EP193	5.76729		CC	GG	GG	TT	GG	AA	CC	GG	GG
EP077	5.79098		TT	GG	AA	TT	GG	AA	CC	GG	GG
EP078	5.83055		TT	GG	AA	TT	GG	AA	CC	GG	GG
EP163	5.8479		TT	CC	AA	TT	AA	AA	CC	AA	GG
EP075	5.89752		TT	GG	AA	TT	GG	AA	CC	GG	GG
EP179	5.92476		CC	GG	GG	TT	GG	AA	CC	GG	GG
EP133	5.93396		TT	GG	GG	CC	AA	AA	CC	GG	GG
EP160	5.96334		TT	CC	AA	CC	GG	AA	CC	GG	TT
EP156	5.98756		CC	CC	AA	TT	AA	AA	CC	AA	GG
EP168	5.99722		TT	CC	AA	CC	GG	AA	CC	GG	TT
EP004	6.01174		TT	GG	GG	TT	GG	AA	CC	GG	TT
EP034	6.06761		TT	CC	AA	TT	AA	AA	CC	GG	GG
EP049	6.07989		TT	CC	AA	TT	GG	AA	CC	GG	GG
EP130	6.09668		TT	CC	GG	CC	GG	AA	CC	GG	GG
EP165	6.12396		TT	CC	AA	CC	GG	AA	CC	GG	TT
EP164	6.33396		TT	CC	AA	CC	GG	AA	CC	GG	TT
EP046	6.35609		TT	GG	AA	TT	GG	AA	CC	GG	GG
EP157	6.36389		TT	CC	AA	CC	GG	GG	CC	GG	TT
EP033	6.74947		TT	GG	AA	CC	AA	AA	CC	AA	GG
		SNP allele frequency	CC	CC	GG	TT	GG	GG	TT	GG	TT
			0.47	0.47	0.42	0.76	0.92	0.28	0.11	0.84	0.25
		SNP allele frequency	TT	GG	AA	CC	AA	AA	CC	AA	GG
			0.53	0.53	0.58	0.24	0.08	0.72	0.89	0.16	0.75
Allele contributing a -ve effect on TRN
Allele contributing a +ve effect on TRN
