# Supplementary material for: Genome-wide association analysis unveils novel QTLs for seminal root system architecture traits in Ethiopian durum wheat
Source: BMC Genomics. 2021 Jan 6;22:20. doi: 10.1186/s12864-020-07320-4 (PMC7789649; doi:10.1186/s12864-020-07320-4)
Supplement: Supplementary file 7 — Additional file 7: Table S7. Allelic distribution for total root length QTL-tagging SNPs in the Ethiopian durum wheat panel. Accessions are listed in ascending order for TRL. [file 12864_2020_7320_MOESM7_ESM.xlsx]

## Sheet: TRL
Table S7. Allelic distribution for total root length (TRL) QTL-tagging SNPs in the Ethiopian durum wheat panel. Accessions are listed by TRL in ascending order for TRL
			Total root length (TRL) QTL-tagging markers
Accession	TRL	QTL-tagging markers	IWB60732	IWB23476	IWA3196	IWB47703	IWB35437	IWB11841	IWB47364	IWB53380	IWB36039	IWB9746	IWB11309
		alleles	A/G	A/C	C/T	C/T	C/T	C/T	A/G	A/G	C/T	A/C	C/T
		chrom	1B	4B	5A	1A	3B	7A	5B	2A	3B	1A	1B
		cM	33.75	114.43	16.83	122.75	41.34	94.72	181.92	35.63	64.62	109.9	30.52
		-LOG10 P	3.45725	3.12	3.07	2.93181	2.91009	2.89279	2.78252	2.77469	2.72584	2.71897	2.71897
		R²(%)	6.746	5.667	5.567	5.528	5.476	5.432	5.184	5.166	5.053	5.038	5.037
		Allelic Effect	16.08	8.8	39.84	5.37	14.64	8.93	13.47	20.3	6.06	9.01	7.29
EP026	66.2552		AA	CC	TT	TT	TT	TT	GG	AA	CC	CC	CC
EP087	73.7138		GG	AA	TT	TT	TT	TT	AA	AA	TT	CC	CC
EP089	79.114		GG	AA	TT	TT	TT	TT	AA	AA	TT	CC	CC
EP059	79.1807		GG	AA	TT	TT	TT	TT	AA	AA	TT	CC	CC
EP042	82.5791		GG	AA	TT	CC	CC	CC	GG	GG	CC	AA	CC
EP028	88.5249		GG	AA	TT	CC	TT	CC	AA	AA	CC	CC	TT
EP062	95.1351		GG	AA	TT	TT	TT	TT	AA	AA	CC	CC	CC
EP188	96.3037		GG	AA	TT	TT	TT	CC	AA	AA	CC	AA	TT
EP060	96.4907		GG	AA	TT	TT	CC	TT	AA	AA	CC	CC	CC
EP045	97.9212		GG	AA	TT	TT	TT	TT	AA	AA	TT	CC	CC
EP091	99.6102		GG	AA	TT	TT	TT	TT	AA	AA	TT	CC	CC
EP069	100.882		GG	AA	TT	TT	TT	TT	AA	AA	TT	CC	CC
EP190	102.419		GG	AA	TT	TT	TT	CC	AA	AA	CC	AA	TT
EP105	103.291		GG	CC	CC	CC	CC	CC	AA	GG	CC	AA	TT
EP064	103.843		GG	AA	TT	TT	TT	CC	AA	AA	CC	CC	CC
EP052	104.318		GG	AA	TT	TT	TT	TT	AA	AA	CC	CC	CC
EP194	104.753		GG	AA	TT	TT	TT	CC	AA	AA	CC	AA	TT
EP198	105.78		AA	AA	TT	TT	TT	CC	AA	AA	CC	CC	CC
EP183	105.86		GG	AA	TT	TT	TT	CC	AA	AA	CC	AA	TT
EP002	105.988		AA	AA	TT	CC	TT	TT	GG	AA	CC	AA	CC
EP066	107.501		AA	AA	TT	TT	TT	TT	AA	AA	CC	CC	CC
EP063	107.879		GG	AA	TT	TT	TT	TT	AA	AA	CC	CC	CC
EP048	108.592		GG	CC	TT	TT	TT	TT	GG	AA	CC	CC	CC
EP072	109.537		GG	AA	TT	TT	TT	TT	AA	AA	TT	CC	CC
EP182	109.674		GG	AA	TT	TT	TT	CC	AA	AA	CC	AA	TT
EP001	110.238		GG	AA	TT	CC	TT	CC	GG	AA	CC	AA	CC
EP023	111.384		GG	AA	TT	CC	TT	TT	AA	AA	CC	CC	CC
EP132	111.628		AA	AA	TT	TT	TT	CC	GG	AA	CC	CC	CC
EP074	112.248		GG	AA	TT	TT	TT	TT	GG	AA	TT	CC	TT
EP012	112.935		GG	AA	TT	TT	TT	TT	AA	AA	TT	CC	TT
EP018	113.035		GG	AA	TT	TT	TT	TT	AA	AA	TT	AA	CC
EP076	113.221		GG	AA	TT	CC	CC	CC	GG	GG	TT	AA	TT
EP147	113.914		GG	CC	TT	TT	TT	TT	AA	AA	CC	CC	CC
EP195	114.016		GG	AA	TT	TT	TT	CC	AA	AA	CC	AA	TT
EP146	114.101		GG	AA	TT	CC	TT	TT	AA	AA	CC	CC	CC
EP022	114.488		GG	CC	TT	CC	TT	CC	GG	GG	TT	CC	TT
EP031	114.51		GG	AA	TT	CC	TT	CC	AA	AA	CC	CC	TT
EP025	115.142		AA	CC	TT	TT	TT	TT	GG	AA	CC	CC	CC
EP166	115.224		AA	AA	TT	TT	TT	TT	AA	AA	CC	CC	CC
EP058	115.735		GG	AA	TT	TT	TT	TT	AA	AA	CC	CC	TT
EP154	116.176		GG	CC	TT	CC	CC	CC	AA	GG	CC	AA	TT
EP192	116.541		GG	AA	TT	TT	TT	CC	AA	AA	CC	AA	TT
EP041	117.767		GG	AA	TT	CC	CC	CC	GG	GG	CC	AA	CC
EP102	117.941		AA	AA	TT	CC	TT	TT	AA	AA	TT	CC	CC
EP136	119.601		AA	CC	TT	TT	TT	TT	AA	AA	CC	CC	CC
EP158	119.78		GG	AA	TT	TT	TT	CC	AA	AA	CC	CC	TT
EP019	120.031		GG	AA	TT	TT	TT	TT	AA	AA	CC	CC	CC
EP024	120.314		GG	AA	TT	CC	TT	CC	AA	AA	TT	CC	CC
EP032	120.755		GG	AA	TT	TT	TT	TT	AA	AA	TT	AA	CC
EP067	121.292		AA	AA	TT	TT	TT	TT	AA	AA	CC	CC	CC
EP039	121.425		GG	AA	TT	CC	CC	CC	AA	AA	CC	AA	CC
EP005	121.519		GG	AA	TT	TT	TT	TT	AA	AA	TT	CC	CC
EP138	121.614		AA	AA	TT	CC	TT	TT	AA	AA	CC	CC	CC
EP084	122.494		GG	AA	TT	TT	TT	TT	AA	AA	CC	CC	TT
EP135	122.657		AA	CC	TT	TT	TT	TT	AA	AA	CC	CC	CC
EP191	123.208		GG	AA	TT	TT	TT	CC	AA	AA	CC	AA	TT
EP142	123.441		AA	AA	TT	CC	TT	TT	AA	AA	CC	CC	CC
EP093	123.512		GG	AA	TT	TT	TT	TT	AA	AA	TT	AA	CC
EP184	124.153		GG	AA	TT	TT	TT	CC	AA	AA	CC	AA	TT
EP145	124.224		AA	CC	TT	TT	TT	TT	AA	AA	CC	CC	CC
EP088	124.792		GG	AA	TT	TT	TT	TT	AA	AA	TT	CC	CC
EP051	125.433		GG	AA	TT	TT	TT	CC	AA	AA	CC	CC	CC
EP037	125.555		GG	AA	TT	CC	CC	CC	GG	GG	CC	AA	CC
EP144	125.914		AA	AA	TT	TT	TT	TT	AA	AA	CC	CC	CC
EP112	126.328		GG	CC	CC	CC	CC	TT	AA	GG	CC	AA	TT
EP187	126.358		GG	AA	TT	TT	TT	CC	AA	AA	CC	AA	TT
EP185	127.224		GG	AA	TT	TT	TT	CC	AA	AA	CC	AA	TT
EP065	127.291		AA	AA	TT	TT	TT	TT	AA	AA	CC	CC	CC
EP008	127.292		GG	AA	TT	TT	TT	TT	AA	AA	CC	CC	CC
EP061	127.777		GG	AA	TT	TT	TT	TT	AA	AA	CC	CC	CC
EP141	127.977		AA	AA	TT	CC	TT	TT	AA	AA	CC	CC	CC
EP197	127.992		GG	AA	TT	TT	TT	CC	AA	AA	CC	AA	TT
EP149	127.998		AA	CC	TT	TT	TT	TT	AA	AA	CC	CC	CC
EP193	128.426		GG	AA	TT	TT	TT	CC	AA	AA	CC	AA	TT
EP181	128.62		GG	AA	TT	TT	TT	CC	AA	AA	CC	AA	TT
EP003	128.812		GG	AA	TT	CC	CC	TT	AA	AA	CC	AA	CC
EP175	129.057		GG	AA	TT	TT	TT	CC	AA	AA	CC	AA	TT
EP150	129.352		GG	CC	TT	TT	TT	TT	AA	AA	CC	CC	CC
EP085	129.603		GG	AA	TT	TT	TT	TT	AA	AA	CC	CC	CC
EP196	129.801		GG	AA	TT	TT	TT	CC	AA	AA	CC	AA	TT
EP172	129.868		GG	AA	TT	TT	TT	CC	AA	AA	CC	CC	TT
EP021	130.795		GG	AA	TT	TT	TT	TT	AA	AA	CC	CC	CC
EP199	131.318		AA	AA	TT	TT	TT	TT	AA	AA	TT	CC	CC
EP086	131.755		GG	AA	TT	TT	TT	TT	AA	AA	TT	CC	TT
EP092	131.995		GG	AA	TT	TT	TT	TT	AA	AA	TT	CC	CC
EP009	131.998		GG	AA	TT	TT	TT	TT	AA	AA	TT	CC	CC
EP189	132.218		GG	AA	TT	TT	TT	CC	AA	AA	CC	AA	TT
EP017	132.267		GG	AA	TT	TT	TT	TT	AA	AA	TT	CC	CC
EP180	133.052		GG	AA	TT	TT	TT	CC	AA	AA	CC	AA	TT
EP070	133.185		GG	AA	TT	TT	TT	TT	AA	AA	TT	CC	CC
EP128	134.414		AA	AA	TT	TT	TT	CC	AA	AA	CC	CC	CC
EP007	134.601		GG	AA	TT	TT	TT	CC	AA	AA	CC	CC	CC
EP140	134.619		AA	AA	TT	TT	TT	CC	AA	AA	CC	CC	CC
EP056	134.761		GG	AA	TT	TT	TT	TT	AA	AA	CC	CC	CC
EP176	135.501		GG	AA	TT	TT	TT	CC	AA	AA	CC	AA	TT
EP131	135.877		AA	AA	TT	TT	TT	TT	AA	AA	CC	CC	CC
EP036	136.386		GG	AA	TT	TT	TT	CC	AA	AA	CC	AA	CC
EP015	137.14		GG	AA	TT	TT	TT	TT	AA	AA	TT	CC	CC
EP186	137.467		GG	AA	TT	TT	TT	CC	AA	AA	CC	AA	TT
EP053	138.338		GG	AA	TT	TT	TT	TT	AA	AA	TT	AA	CC
EP155	138.691		GG	AA	TT	TT	TT	TT	AA	AA	CC	CC	CC
EP054	139.114		GG	AA	TT	TT	TT	TT	AA	AA	TT	CC	CC
EP143	139.26		AA	CC	TT	TT	TT	TT	AA	AA	CC	CC	CC
EP137	139.625		AA	CC	TT	TT	TT	TT	AA	AA	CC	CC	CC
EP081	140.177		GG	AA	TT	TT	TT	TT	AA	AA	CC	CC	CC
EP151	140.23		AA	CC	TT	CC	TT	TT	AA	AA	CC	CC	CC
EP096	140.255		GG	AA	TT	TT	TT	TT	AA	AA	CC	CC	CC
EP200	140.352		AA	AA	TT	TT	TT	TT	AA	AA	TT	CC	CC
EP055	140.357		GG	AA	TT	TT	TT	TT	AA	AA	TT	CC	CC
EP029	141.031		AA	CC	TT	TT	TT	TT	GG	AA	CC	CC	CC
EP071	141.132		GG	AA	TT	TT	TT	TT	AA	AA	TT	CC	CC
EP068	141.225		GG	AA	TT	TT	TT	TT	AA	AA	TT	CC	CC
EP013	141.369		GG	AA	TT	TT	TT	TT	AA	AA	TT	CC	CC
EP038	142.034		GG	AA	TT	TT	TT	TT	AA	AA	TT	CC	CC
EP047	142.201		GG	AA	TT	TT	TT	TT	AA	AA	CC	CC	CC
EP079	142.414		GG	AA	TT	TT	TT	TT	AA	AA	CC	CC	CC
EP095	142.457		GG	AA	TT	TT	TT	TT	AA	AA	TT	CC	CC
EP014	142.538		GG	AA	TT	TT	TT	TT	AA	AA	CC	CC	CC
EP099	142.865		AA	AA	TT	TT	TT	TT	AA	AA	CC	CC	CC
EP049	142.898		GG	AA	TT	TT	TT	CC	AA	AA	CC	CC	CC
EP173	142.993		GG	AA	TT	CC	TT	CC	AA	AA	CC	CC	CC
EP152	143.141		AA	CC	TT	TT	TT	TT	AA	AA	CC	CC	CC
EP134	143.26		AA	AA	TT	CC	TT	TT	AA	AA	CC	CC	CC
EP129	144.631		AA	AA	TT	TT	TT	TT	AA	AA	TT	CC	CC
EP020	144.651		GG	AA	TT	TT	TT	CC	AA	AA	TT	CC	CC
EP057	145.592		GG	AA	TT	TT	TT	TT	AA	AA	TT	CC	CC
EP104	145.85		GG	CC	CC	CC	CC	TT	AA	GG	CC	AA	TT
EP044	145.904		GG	AA	TT	CC	TT	CC	AA	AA	TT	AA	CC
EP106	146.267		GG	CC	CC	CC	CC	TT	AA	GG	CC	AA	TT
EP162	146.71		GG	AA	TT	TT	TT	TT	AA	AA	TT	CC	CC
EP030	146.985		GG	AA	TT	CC	TT	CC	AA	AA	CC	CC	CC
EP098	147.358		AA	AA	TT	TT	TT	TT	AA	AA	CC	CC	CC
EP179	147.418		GG	AA	TT	TT	TT	CC	AA	AA	CC	AA	TT
EP006	147.488		GG	AA	TT	TT	TT	TT	AA	AA	CC	CC	TT
EP111	147.91		GG	AA	CC	CC	CC	CC	AA	GG	CC	AA	TT
EP010	147.918		GG	AA	TT	TT	TT	TT	AA	AA	TT	CC	CC
EP080	148.486		GG	AA	TT	TT	TT	TT	AA	AA	CC	CC	CC
EP165	149.019		GG	AA	TT	TT	TT	CC	AA	AA	CC	CC	TT
EP169	149.08		GG	AA	TT	TT	TT	CC	AA	AA	CC	CC	TT
EP133	149.693		AA	AA	TT	TT	TT	CC	AA	AA	CC	CC	CC
EP033	150.179		GG	AA	TT	TT	TT	TT	AA	AA	CC	CC	TT
EP034	150.193		AA	AA	TT	CC	CC	CC	GG	GG	CC	AA	CC
EP160	150.252		GG	AA	TT	TT	TT	CC	AA	AA	CC	CC	TT
EP082	150.262		GG	AA	TT	TT	TT	TT	AA	AA	TT	CC	CC
EP090	150.912		GG	AA	TT	TT	TT	TT	AA	AA	TT	CC	CC
EP113	150.96		GG	CC	CC	CC	CC	CC	AA	GG	CC	AA	TT
EP171	151.044		GG	AA	TT	TT	TT	CC	AA	AA	CC	CC	TT
EP107	151.049		GG	CC	CC	CC	CC	TT	AA	GG	CC	AA	TT
EP153	151.295		AA	AA	TT	TT	TT	TT	GG	AA	CC	CC	CC
EP075	151.524		GG	AA	TT	TT	TT	TT	AA	AA	TT	CC	CC
EP159	151.531		GG	AA	TT	TT	TT	TT	AA	AA	TT	CC	CC
EP100	151.852		AA	AA	TT	TT	TT	TT	AA	AA	TT	CC	CC
EP094	151.948		GG	AA	TT	TT	TT	TT	AA	AA	TT	CC	CC
EP083	152.102		GG	AA	TT	TT	TT	TT	GG	AA	TT	CC	TT
EP124	152.614		GG	CC	CC	CC	CC	TT	AA	GG	CC	AA	TT
EP163	152.962		AA	AA	TT	TT	TT	TT	AA	AA	CC	CC	CC
EP127	153.025		AA	AA	TT	TT	TT	CC	AA	AA	CC	CC	CC
EP011	153.344		GG	AA	TT	TT	TT	TT	AA	AA	TT	CC	CC
EP016	153.375		GG	AA	TT	TT	TT	TT	AA	AA	TT	CC	CC
EP157	153.925		GG	AA	TT	TT	TT	CC	AA	AA	CC	CC	TT
EP043	154.16		GG	AA	TT	TT	CC	TT	AA	AA	TT	CC	CC
EP046	154.921		GG	AA	TT	TT	TT	TT	AA	AA	TT	CC	TT
EP101	155.955		GG	CC	CC	CC	CC	TT	AA	GG	CC	AA	TT
EP168	156.458		GG	AA	TT	TT	TT	CC	AA	AA	CC	CC	TT
EP119	157.231		GG	CC	CC	CC	CC	TT	AA	GG	CC	AA	TT
EP139	157.331		AA	AA	TT	CC	TT	TT	AA	AA	CC	CC	CC
EP050	157.951		GG	AA	TT	TT	TT	CC	AA	AA	CC	CC	CC
EP122	158.799		GG	CC	CC	CC	CC	TT	AA	GG	CC	AA	TT
EP123	159.593		GG	CC	CC	CC	CC	CC	AA	GG	CC	AA	TT
EP170	161.585		GG	AA	TT	TT	TT	CC	AA	AA	CC	CC	TT
EP174	161.919		GG	CC	CC	CC	CC	TT	AA	GG	CC	AA	TT
EP103	161.955		GG	AA	CC	CC	CC	CC	AA	GG	CC	AA	TT
EP110	162.019		GG	CC	CC	CC	CC	TT	AA	GG	CC	AA	CC
EP097	164.125		AA	AA	TT	TT	TT	TT	AA	AA	CC	CC	CC
EP121	164.51		GG	CC	CC	CC	CC	TT	AA	GG	CC	AA	TT
EP125	166.724		GG	CC	CC	CC	CC	TT	AA	GG	CC	AA	TT
EP114	168.148		GG	CC	CC	CC	CC	TT	AA	GG	CC	AA	TT
EP164	168.593		GG	AA	TT	TT	TT	CC	AA	AA	CC	CC	TT
EP078	168.625		GG	AA	TT	CC	TT	TT	AA	AA	TT	CC	TT
EP117	168.949		GG	CC	CC	CC	CC	TT	AA	GG	CC	AA	TT
EP126	171.334		GG	CC	CC	CC	CC	CC	AA	GG	CC	AA	TT
EP108	171.547		GG	CC	CC	CC	CC	TT	AA	GG	CC	AA	TT
EP130	171.552		AA	AA	TT	TT	TT	TT	GG	AA	TT	CC	CC
EP077	175.925		GG	AA	TT	CC	TT	TT	AA	AA	TT	CC	TT
EP115	176.224		GG	AA	CC	CC	CC	TT	AA	GG	CC	AA	TT
EP167	179.201		GG	AA	TT	TT	TT	TT	AA	AA	TT	CC	CC
EP004	180.014		GG	AA	TT	CC	TT	TT	AA	AA	CC	CC	CC
EP118	184.447		GG	CC	CC	CC	CC	CC	AA	GG	CC	AA	TT
EP120	191.486		GG	CC	CC	CC	CC	TT	AA	GG	CC	AA	TT
EP116	194.301		GG	CC	CC	CC	CC	TT	AA	GG	CC	AA	TT
EP156	194.401		AA	AA	TT	TT	TT	TT	AA	AA	CC	CC	CC
EP109	195.465		GG	CC	CC	CC	CC	TT	AA	GG	CC	AA	TT
		SNP allele frequency	GG	CC	TT	CC	CC	CC	GG	GG	CC	AA	TT
			0.78	0.2	0.86	0.29	0.19	0.34	0.09	0.17	0.71	0.33	0.38
		SNP allele frequency	AA	AA	CC	TT	TT	TT	AA	AA	TT	CC	CC
			0.22	0.8	0.14	0.71	0.81	0.66	0.91	0.83	0.29	0.67	0.62
Allele contributing a -ve effect on TRL
Allele contributing a +ve effect on TRL
