# Supplementary material for: Genome-wide association analysis unveils novel QTLs for seminal root system architecture traits in Ethiopian durum wheat
Source: BMC Genomics. 2021 Jan 6;22:20. doi: 10.1186/s12864-020-07320-4 (PMC7789649; doi:10.1186/s12864-020-07320-4)
Supplement: Supplementary file 8 — Additional file 8: Table S8. Allelic distribution for individual root weight QTL-tagging SNPs in the Ethiopian durum wheat panel. Accessions are listed in ascending order for IRW. [file 12864_2020_7320_MOESM8_ESM.xlsx]

## Sheet: IRW
Table S8. Allelic distribution for individual root weight (IRW) QTL-tagging SNPs in the Ethiopian durum wheat panel. . Accessions are listed by IRW in ascending order for IRW.
			Individual root weight (IRW) QTL-tagging markers
Accession	IRW	QTL-tagging markers	IWA3196	IWB29332	IWB73456	IWB11841	IWB70122	IWB60732	IWA332	IWB35797	IWB45867	IWB72335
		alleles	C/T	A/G	C/T	C/T	A/C	A/G	G/T	A/G	G/T	A/C
		chrom	5A	2B	6B	7A	5B	1B	5B	7B	7A	7B
		cM	16.83	160.51	90.33	94.72	40.39	33.75	16.73	112.52	91.82	58.34
		-LOG10 P	4.06373	3.48376	3.33719	3.16496	3.15363	3.10272	3.0001	2.9393	2.89279	2.74715
		R²(%)	8.03	6.675	6.338	5.944	5.919	5.803	5.563	5.435	5.331	5.001
		Allelic Effect	7.54	4.5	2.94	1.43	2.81	1.7	2.96	2.77	1.55	1.58
EP060	5.94408		TT	GG	TT	TT	CC	GG	TT	AA	TT	CC
EP049	7.78838		TT	GG	TT	CC	CC	GG	TT	AA	TT	CC
EP147	7.85713		TT	GG	TT	TT	CC	GG	TT	AA	GG	CC
EP022	7.877		TT	GG	TT	CC	CC	GG	TT	AA	GG	CC
EP048	7.9501		TT	GG	TT	TT	CC	GG	TT	AA	GG	CC
EP059	7.99022		TT	GG	TT	TT	CC	GG	TT	AA	GG	CC
EP182	8.17096		TT	GG	TT	CC	CC	GG	TT	AA	GG	CC
EP012	8.18023		TT	GG	TT	TT	CC	GG	TT	AA	GG	CC
EP150	8.20318		TT	GG	TT	TT	CC	GG	TT	AA	GG	CC
EP018	8.33308		TT	GG	TT	TT	CC	GG	TT	AA	GG	CC
EP041	8.48058		TT	GG	TT	CC	CC	GG	TT	AA	GG	CC
EP087	8.51461		TT	GG	TT	TT	CC	GG	TT	AA	GG	CC
EP132	8.52188		TT	GG	TT	CC	CC	AA	TT	AA	TT	CC
EP078	8.56695		TT	GG	TT	TT	CC	GG	TT	AA	GG	CC
EP160	8.81542		TT	GG	TT	CC	CC	GG	TT	AA	TT	CC
EP034	8.84538		TT	GG	TT	CC	CC	AA	TT	AA	GG	CC
EP085	8.85078		TT	GG	TT	TT	CC	GG	TT	AA	GG	CC
EP003	8.90601		TT	GG	TT	TT	CC	GG	TT	AA	GG	CC
EP183	9.00061		TT	GG	TT	CC	CC	GG	TT	AA	GG	CC
EP157	9.00132		TT	GG	TT	CC	CC	GG	TT	AA	TT	CC
EP158	9.01991		TT	GG	TT	CC	CC	GG	TT	AA	TT	CC
EP042	9.03725		TT	GG	TT	CC	CC	GG	TT	AA	GG	CC
EP188	9.08244		TT	GG	TT	CC	CC	GG	TT	AA	GG	CC
EP193	9.10454		TT	GG	TT	CC	CC	GG	TT	AA	GG	CC
EP190	9.19203		TT	GG	TT	CC	CC	GG	TT	AA	GG	CC
EP198	9.24376		TT	GG	TT	CC	CC	AA	TT	AA	TT	CC
EP029	9.28862		TT	GG	TT	TT	CC	AA	TT	AA	GG	CC
EP061	9.32847		TT	GG	TT	TT	CC	GG	TT	AA	GG	CC
EP179	9.32955		TT	GG	TT	CC	CC	GG	TT	AA	GG	CC
EP149	9.33892		TT	GG	TT	TT	CC	AA	TT	AA	GG	CC
EP036	9.34968		TT	GG	TT	CC	CC	GG	TT	AA	GG	CC
EP058	9.38447		TT	GG	TT	TT	CC	GG	TT	AA	GG	CC
EP181	9.38583		TT	GG	TT	CC	CC	GG	TT	AA	GG	CC
EP172	9.39392		TT	GG	TT	CC	CC	GG	TT	AA	TT	CC
EP002	9.41664		TT	GG	TT	TT	CC	AA	TT	AA	TT	CC
EP142	9.42812		TT	GG	TT	TT	CC	AA	TT	AA	GG	CC
EP019	9.43424		TT	GG	TT	TT	CC	GG	TT	AA	GG	CC
EP026	9.46579		TT	GG	TT	TT	CC	AA	TT	AA	GG	CC
EP090	9.46929		TT	GG	TT	TT	CC	GG	TT	AA	GG	CC
EP033	9.48404		TT	GG	TT	TT	CC	GG	TT	AA	GG	CC
EP025	9.48778		TT	GG	TT	TT	CC	AA	TT	AA	GG	CC
EP032	9.54872		TT	GG	TT	TT	CC	GG	TT	AA	GG	CC
EP014	9.55883		TT	GG	TT	TT	CC	GG	TT	AA	GG	CC
EP052	9.59686		TT	GG	TT	TT	CC	GG	TT	AA	GG	CC
EP169	9.62147		TT	GG	TT	CC	CC	GG	TT	AA	TT	CC
EP096	9.65505		TT	GG	TT	TT	CC	GG	TT	AA	GG	CC
EP031	9.71455		TT	GG	TT	CC	CC	GG	TT	AA	GG	CC
EP079	9.74928		TT	GG	TT	TT	CC	GG	TT	AA	GG	CC
EP037	9.78434		TT	GG	TT	CC	CC	GG	TT	AA	GG	CC
EP039	9.80582		TT	GG	TT	CC	CC	GG	TT	AA	TT	CC
EP187	9.80582		TT	GG	TT	CC	CC	GG	TT	AA	GG	CC
EP197	9.81178		TT	GG	TT	CC	CC	GG	TT	AA	GG	CC
EP133	9.85996		TT	GG	TT	CC	CC	AA	TT	AA	GG	CC
EP064	9.86766		TT	GG	TT	CC	CC	GG	TT	AA	GG	CC
EP020	9.87925		TT	GG	TT	CC	CC	GG	TT	AA	GG	CC
EP189	9.88573		TT	GG	TT	CC	CC	GG	TT	AA	GG	CC
EP128	9.90935		TT	GG	TT	CC	CC	AA	TT	AA	GG	CC
EP001	9.92045		TT	GG	TT	CC	CC	GG	TT	AA	GG	CC
EP030	9.94332		TT	GG	TT	CC	CC	GG	TT	AA	GG	CC
EP062	9.95984		TT	GG	TT	TT	CC	GG	TT	AA	GG	CC
EP093	9.96967		TT	GG	TT	TT	CC	GG	TT	AA	GG	CC
EP195	9.98241		TT	GG	TT	CC	CC	GG	TT	AA	GG	CC
EP154	10.0183		TT	GG	TT	CC	CC	GG	GG	AA	TT	AA
EP009	10.0417		TT	GG	TT	TT	CC	GG	TT	AA	GG	CC
EP185	10.0718		TT	GG	TT	CC	CC	GG	TT	AA	GG	CC
EP192	10.0856		TT	GG	TT	CC	CC	GG	TT	AA	GG	CC
EP091	10.099		TT	GG	TT	TT	CC	GG	TT	AA	GG	CC
EP083	10.1043		TT	GG	TT	TT	CC	GG	TT	AA	GG	CC
EP168	10.1075		TT	GG	TT	CC	CC	GG	TT	AA	TT	CC
EP170	10.1242		TT	GG	TT	CC	CC	GG	TT	AA	TT	CC
EP005	10.1637		TT	GG	TT	TT	CC	GG	TT	AA	GG	CC
EP180	10.2228		TT	GG	TT	CC	CC	GG	TT	AA	GG	CC
EP013	10.2348		TT	GG	TT	TT	CC	GG	TT	AA	GG	CC
EP074	10.2387		TT	GG	TT	TT	CC	GG	TT	AA	GG	CC
EP191	10.2531		TT	GG	TT	CC	CC	GG	TT	AA	GG	CC
EP063	10.2603		TT	GG	TT	TT	CC	GG	TT	AA	GG	CC
EP082	10.2769		TT	GG	TT	TT	CC	GG	TT	AA	GG	CC
EP138	10.2935		TT	GG	TT	TT	CC	AA	TT	AA	GG	CC
EP075	10.3471		TT	GG	TT	TT	CC	GG	TT	AA	GG	CC
EP092	10.4501		TT	GG	TT	TT	CC	GG	TT	AA	GG	CC
EP194	10.4868		TT	GG	TT	CC	CC	GG	TT	AA	GG	CC
EP072	10.5177		TT	GG	TT	TT	CC	GG	TT	AA	GG	CC
EP159	10.5503		TT	GG	TT	TT	CC	GG	TT	AA	GG	CC
EP080	10.565		TT	GG	TT	TT	CC	GG	TT	AA	GG	CC
EP044	10.5654		TT	GG	TT	CC	CC	GG	TT	AA	TT	CC
EP028	10.6308		TT	GG	TT	CC	CC	GG	TT	AA	GG	CC
EP089	10.6647		TT	GG	TT	TT	CC	GG	TT	AA	GG	CC
EP151	10.7295		TT	GG	TT	TT	CC	AA	TT	AA	GG	CC
EP084	10.795		TT	GG	TT	TT	CC	GG	TT	AA	GG	CC
EP051	10.7996		TT	GG	TT	CC	CC	GG	TT	AA	TT	CC
EP186	10.8056		TT	GG	TT	CC	CC	GG	TT	AA	GG	CC
EP021	10.8802		TT	GG	TT	TT	CC	GG	TT	AA	GG	CC
EP184	10.9011		TT	GG	TT	CC	CC	GG	TT	AA	GG	CC
EP068	10.9294		TT	GG	TT	TT	CC	GG	TT	AA	GG	CC
EP050	10.9883		TT	GG	TT	CC	CC	GG	TT	AA	TT	CC
EP053	10.9943		TT	GG	TT	TT	CC	GG	TT	AA	GG	CC
EP127	10.9993		TT	GG	TT	CC	CC	AA	TT	AA	GG	CC
EP163	11.0021		TT	GG	TT	TT	CC	AA	TT	AA	GG	CC
EP167	11.0486		TT	GG	TT	TT	CC	GG	TT	AA	GG	CC
EP165	11.0605		TT	GG	TT	CC	CC	GG	TT	AA	TT	CC
EP076	11.0776		TT	GG	TT	CC	CC	GG	TT	AA	GG	AA
EP153	11.0846		TT	GG	TT	TT	CC	AA	TT	AA	GG	CC
EP086	11.0885		TT	GG	TT	TT	CC	GG	TT	AA	GG	CC
EP043	11.2675		TT	GG	TT	TT	CC	GG	TT	AA	GG	CC
EP071	11.293		TT	GG	TT	TT	CC	GG	TT	AA	GG	CC
EP129	11.2962		TT	GG	TT	TT	CC	AA	TT	AA	GG	CC
EP023	11.3031		TT	GG	TT	TT	CC	GG	TT	AA	GG	CC
EP171	11.3053		TT	GG	TT	CC	CC	GG	TT	AA	TT	CC
EP102	11.3069		TT	GG	TT	TT	CC	AA	TT	AA	GG	CC
EP015	11.3517		TT	GG	TT	TT	CC	GG	TT	AA	GG	CC
EP017	11.3647		TT	GG	TT	TT	CC	GG	TT	AA	GG	CC
EP162	11.3741		TT	GG	TT	TT	CC	GG	TT	AA	GG	CC
EP024	11.3866		TT	GG	TT	CC	CC	GG	TT	AA	GG	CC
EP057	11.4192		TT	GG	TT	TT	CC	GG	TT	AA	GG	CC
EP175	11.4196		TT	GG	TT	CC	CC	GG	TT	AA	GG	CC
EP145	11.4292		TT	GG	TT	TT	CC	AA	TT	AA	GG	CC
EP176	11.4844		TT	GG	TT	CC	CC	GG	TT	AA	GG	CC
EP056	11.4872		TT	GG	TT	TT	CC	GG	TT	AA	GG	CC
EP134	11.4971		TT	GG	TT	TT	CC	AA	TT	AA	GG	CC
EP199	11.498		TT	GG	TT	TT	CC	AA	TT	AA	GG	CC
EP046	11.5123		TT	GG	TT	TT	CC	GG	TT	AA	GG	CC
EP136	11.5507		TT	GG	TT	TT	CC	AA	TT	AA	GG	CC
EP070	11.6149		TT	GG	TT	TT	CC	GG	TT	AA	GG	CC
EP146	11.6909		TT	GG	TT	TT	CC	GG	TT	AA	GG	CC
EP004	11.6934		TT	GG	TT	TT	CC	GG	TT	AA	GG	CC
EP054	11.7119		TT	GG	TT	TT	CC	GG	TT	AA	GG	CC
EP069	11.7361		TT	GG	TT	TT	CC	GG	TT	AA	GG	CC
EP067	11.7609		TT	GG	TT	TT	CC	AA	TT	AA	GG	CC
EP164	11.7634		TT	GG	TT	CC	CC	GG	TT	AA	TT	CC
EP088	11.8093		TT	GG	TT	TT	CC	GG	TT	AA	GG	CC
EP141	11.8101		TT	GG	TT	TT	CC	AA	TT	AA	GG	CC
EP055	11.8225		TT	GG	TT	TT	CC	GG	TT	AA	GG	CC
EP144	11.8259		TT	GG	TT	TT	CC	AA	TT	AA	GG	CC
EP047	11.8285		TT	GG	TT	TT	CC	GG	TT	AA	GG	CC
EP008	11.8798		TT	GG	TT	TT	CC	GG	TT	AA	GG	CC
EP099	11.9087		TT	GG	TT	TT	CC	AA	TT	AA	GG	CC
EP140	11.9753		TT	GG	TT	CC	CC	AA	TT	AA	TT	CC
EP137	12.0342		TT	GG	TT	TT	CC	AA	TT	AA	GG	CC
EP016	12.3171		TT	GG	TT	TT	CC	GG	TT	AA	GG	CC
EP143	12.4399		TT	GG	TT	TT	CC	AA	TT	AA	GG	CC
EP166	12.4416		TT	GG	TT	TT	CC	AA	TT	AA	GG	CC
EP011	12.497		TT	GG	TT	TT	CC	GG	TT	AA	GG	CC
EP094	12.6146		TT	GG	TT	TT	CC	GG	TT	AA	GG	CC
EP038	12.688		TT	GG	TT	TT	CC	GG	TT	AA	GG	CC
EP081	12.6966		TT	GG	TT	TT	CC	GG	TT	AA	GG	CC
EP045	12.7575		TT	GG	TT	TT	CC	GG	TT	AA	GG	CC
EP196	12.7585		TT	GG	TT	CC	CC	GG	TT	AA	GG	CC
EP065	12.789		TT	GG	TT	TT	CC	AA	TT	AA	GG	CC
EP200	12.7949		TT	GG	TT	TT	CC	AA	TT	GG	GG	CC
EP077	12.801		TT	GG	TT	TT	CC	GG	TT	AA	GG	CC
EP095	12.8073		TT	GG	TT	TT	CC	GG	TT	AA	GG	CC
EP131	12.8402		TT	GG	TT	TT	CC	AA	TT	AA	GG	CC
EP097	12.9786		TT	GG	TT	TT	CC	AA	TT	AA	GG	CC
EP152	13.1663		TT	GG	TT	TT	CC	AA	TT	AA	GG	CC
EP098	13.2506		TT	GG	TT	TT	CC	AA	TT	AA	GG	CC
EP006	13.4209		TT	GG	TT	TT	CC	GG	TT	AA	GG	CC
EP173	13.5671		TT	GG	TT	CC	CC	GG	TT	AA	TT	CC
EP156	13.5686		TT	GG	TT	TT	CC	AA	TT	AA	GG	CC
EP139	13.7666		TT	GG	TT	TT	CC	AA	TT	AA	GG	CC
EP174	13.8046		CC	AA	TT	TT	CC	GG	GG	GG	GG	AA
EP124	13.8271		CC	GG	TT	TT	CC	GG	GG	GG	GG	CC
EP010	13.8861		TT	GG	TT	TT	CC	GG	TT	AA	GG	CC
EP105	13.9438		CC	AA	CC	CC	AA	GG	GG	GG	TT	AA
EP066	14.2838		TT	GG	TT	TT	CC	AA	TT	AA	GG	CC
EP108	14.3854		CC	AA	CC	TT	CC	GG	TT	GG	GG	AA
EP155	14.3935		TT	GG	TT	TT	CC	GG	TT	AA	GG	CC
EP130	14.5822		TT	GG	TT	TT	CC	AA	TT	AA	GG	CC
EP007	14.607		TT	GG	TT	CC	CC	GG	TT	AA	GG	CC
EP121	16.0769		CC	AA	CC	TT	AA	GG	TT	AA	GG	AA
EP135	16.707		TT	GG	TT	TT	CC	AA	TT	AA	GG	CC
EP118	16.7189		CC	AA	TT	CC	CC	GG	GG	GG	TT	AA
EP123	16.8235		CC	AA	CC	CC	CC	GG	GG	GG	TT	AA
EP109	17.1312		CC	GG	CC	TT	AA	GG	TT	GG	GG	AA
EP100	17.2289		TT	GG	TT	TT	CC	AA	TT	AA	GG	CC
EP104	17.3933		CC	AA	CC	TT	CC	GG	GG	AA	GG	CC
EP111	17.4898		CC	AA	CC	CC	AA	GG	GG	GG	GG	AA
EP117	17.6197		CC	AA	TT	TT	AA	GG	GG	GG	GG	AA
EP106	17.6292		CC	AA	CC	TT	CC	GG	GG	GG	GG	CC
EP126	17.668		CC	AA	TT	CC	AA	GG	GG	GG	TT	CC
EP125	17.7423		CC	AA	CC	TT	CC	GG	GG	GG	GG	CC
EP122	18.014		CC	AA	CC	TT	AA	GG	GG	GG	GG	AA
EP107	18.1488		CC	AA	CC	TT	AA	GG	TT	GG	GG	AA
EP112	18.5176		CC	AA	CC	TT	CC	GG	GG	AA	GG	CC
EP113	18.9853		CC	AA	CC	CC	AA	GG	GG	GG	GG	AA
EP101	19.207		CC	AA	TT	TT	AA	GG	TT	GG	GG	AA
EP114	19.2446		CC	AA	CC	TT	AA	GG	TT	AA	GG	AA
EP119	19.395		CC	AA	CC	TT	AA	GG	TT	GG	GG	AA
EP120	19.4648		CC	AA	CC	TT	AA	GG	TT	GG	GG	AA
EP110	19.9939		CC	AA	CC	TT	AA	GG	TT	GG	TT	CC
EP103	20.0004		CC	AA	CC	CC	AA	GG	TT	GG	GG	AA
EP115	21.3102		CC	AA	CC	TT	CC	GG	TT	GG	GG	CC
EP116	21.4799		CC	AA	CC	TT	AA	GG	TT	GG	GG	AA
		SNP allele frequency	TT	GG	TT	CC	CC	GG	GG	AA	TT	AA
			0.86	0.88	0.1	0.34	0.92	0.78	0.08	0.88	0.14	0.1
		SNP allele frequency	CC	AA	CC	TT	AA	AA	TT	GG	GG	CC
			0.14	0.12	0.9	0.66	0.08	0.22	0.92	0.12	0.86	0.9
Allele contributing a -ve effect on IRW
Allele contributing a +ve effect on IRW
